# Supplementary material for: A functional screen for copper homeostasis genes identifies a pharmacologically tractable cellular system
Source: BMC Genomics. 2014 Apr 5;15:263. doi: 10.1186/1471-2164-15-263 (PMC4023593; doi:10.1186/1471-2164-15-263)
Supplement: Additional file 2: Tables S1 — A summary of the strains and their Copper Response Scores, Tables S2. Significantly enriched Gene Ontology categories among the 79 strains in which Cu’s positive effect on respiratory growth was quantitatively reduced, Tables S3. Significantly enriched Gene Ontology categories among the 105 strains in which Cu’s positive effects were substantively greater than other strains in the pool, Tables S4. 151 human orthologs of 81 yeast genes identified in this study. [file 1471-2164-15-263-S2.zip]

Archive with 4 entries (4 files):
- Table.S1.xls
- Table.S2.xlsx
- Table.S3.xlsx
- Table.S4.xls
