# Supplementary material for: A functional screen for copper homeostasis genes identifies a pharmacologically tractable cellular system
Source: BMC Genomics. 2014 Apr 5;15:263. doi: 10.1186/1471-2164-15-263 (PMC4023593; doi:10.1186/1471-2164-15-263)
Supplement: Additional file 2: Tables S1 — A summary of the strains and their Copper Response Scores, Tables S2. Significantly enriched Gene Ontology categories among the 79 strains in which Cu’s positive effect on respiratory growth was quantitatively reduced, Tables S3. Significantly enriched Gene Ontology categories among the 105 strains in which Cu’s positive effects were substantively greater than other strains in the pool, Tables S4. 151 human orthologs of 81 yeast genes identified in this study. [file 1471-2164-15-263-S2.zip › Table.S1.xls]

## Sheet: README
Table S1.
Identifier	Strain identifier
Gene	Gene name
ORF	ORF name
HD	Strain is in the homozygous deletion pool (indicated as 'Y')
RD	Strain is in the respiration deficient pool; this includes the 313 strains that were identified in the homozygous deletion pool as respiration deficient (indicated as 'Y') and 18 strains that were supplemented (indicated as 'S')
ENH	Strains with enhanced boost in response to copper are marked with 'Y'
DIM	Strains with diminished boost in response to copper are marked with 'Y'
YPD (CRS)	Copper response scores in YPD media.
YPD (q-value)	q-value in YPD media.
YPE (CRS)	Copper response scores in YPE media.
YPE (q-value)	q-value in YPE media.
YPG (CRS)	Copper response scores in YPG media.
YPG (q-value)	q-value in YPG media.
YPL (CRS)	Copper response scores in YPL media.
YPL (q-value)	q-value in YPL media.
YPE* (CRS)	Copper response scores in YPE media for strains in the respiration deficient pool.
YPE* (q-value)	q-value in YPE* media.

## Sheet: Table S1
Identifier	Gene	ORF	HD	RD	ENH	DIM	YPD (CRS)	YPD (q-value)	YPE (CRS)	YPE (q-value)	YPG (CRS)	YPG (q-value)	YPL (CRS)	YPL (q-value)	YPE* (CRS)	YPE* (q-value)
YAL002W::chr1_1	VPS8	YAL002W	Y				-0.209411	0.575205	-0.184952	0.486516	-0.319782	0.273658	-0.267636	0.385426	NA	NA
YAL004W::chr1_1	YAL004W	YAL004W	Y				-0.197994	0.451079	0.220628	0.190319	-0.0494254	0.753078	0.0206323	0.885515	NA	NA
YAL005C::chr1_1	SSA1	YAL005C	Y				0.0193263	0.853493	0.0912807	0.389141	0.0860329	0.446926	-0.00170828	0.982579	NA	NA
YAL007C::chr1_1	ERP2	YAL007C	Y				0.121335	0.493788	0.151073	0.198637	0.120506	0.332264	0.117534	0.36839	NA	NA
YAL008W::chr1_1	FUN14	YAL008W	Y				0.12286	0.643783	-0.177721	0.382949	0.195369	0.374872	-0.0806363	0.702752	NA	NA
YAL009W::chr1_1	SPO7	YAL009W	Y				-0.372298	0.554089	1.37927	0.00490434	1.21693	0.0128048	0.883417	0.0744127	NA	NA
YAL010C::chr1_1	MDM10	YAL010C	Y				0.0421291	0.726149	-0.0681895	0.494243	-0.0342213	0.730176	-0.0455642	0.675669	NA	NA
YAL011W::chr1_1	SWC3	YAL011W	Y				0.365496	0.544126	-0.480052	0.254513	-0.198617	0.63862	-0.0198787	0.950755	NA	NA
YAL012W::chr00_12	CYS3	YAL012W	Y				-0.305535	0.588258	-1.0667	0.0167379	-0.0902597	0.811564	-0.727532	0.114066	NA	NA
YAL013W::chr1_1	DEP1	YAL013W	Y				0.330604	0.746854	0.286378	0.717879	0.664988	0.476623	0.101122	0.89355	NA	NA
YAL014C::chr1_1	SYN8	YAL014C	Y				0.00504542	0.957569	0.106084	0.365304	0.141794	0.261655	0.0188616	0.858505	NA	NA
YAL015C::chr1_1	NTG1	YAL015C	Y				0.00138237	0.987587	-0.00232455	0.978647	0.0124114	0.896772	0.0916955	0.482188	NA	NA
YAL016C-B::chr00_20	YAL016C-B	YAL016C-B	Y				0.138668	0.640078	0.120332	0.580543	-0.252058	0.30308	-0.362704	0.151327	NA	NA
YAL016W::chr00_12	TPD3	YAL016W	Y				0.186717	0.369645	0.100006	0.4195	0.141832	0.291684	-0.142171	0.315095	NA	NA
YAL017W::chr1_1	PSK1	YAL017W	Y				0.00927875	0.934429	0.119939	0.363346	0.0653387	0.632495	-0.103466	0.483079	NA	NA
YAL018C::chr1_1	YAL018C	YAL018C	Y				-0.0607648	0.835437	0.0159414	0.944116	0.483968	0.114923	0.177003	0.576152	NA	NA
YAL019W::chr1_1	FUN30	YAL019W	Y				-0.134423	0.810651	0.301177	0.550126	0.501572	0.370897	0.638933	0.272797	NA	NA
YAL020C::chr1_1	ATS1	YAL020C	Y				0.271338	0.643005	-0.220259	0.607072	0.338793	0.475756	0.440034	0.389127	NA	NA
YAL021C::chr00_21	CCR4	YAL021C	Y				-0.914768	0.182254	-0.690467	0.111765	-0.467861	0.30308	-0.355043	0.451248	NA	NA
YAL021C::chr1_1	CCR4	YAL021C	Y				-0.547671	0.587608	-0.902816	0.230411	-0.108921	0.863288	-0.517836	0.529017	NA	NA
YAL022C::chr1_1	FUN26	YAL022C	Y				-0.0218505	0.846353	0.225572	0.0575835	0.0242032	0.814717	0.108011	0.401517	NA	NA
YAL023C::chr1_1	PMT2	YAL023C	Y				0.064809	0.863238	0.182005	0.620742	0.68452	0.098584	0.648347	0.135647	NA	NA
YAL024C::chr00_17a	LTE1	YAL024C	Y				0.253759	0.687848	1.31415	0.0164895	0.175484	0.72246	0.291564	0.600816	NA	NA
YAL026C::chr1_1	DRS2	YAL026C	Y				0.575401	0.497324	0.66898	0.23847	0.463893	0.434183	1.1596	0.0635944	NA	NA
YAL027W::chr1_1	SAW1	YAL027W	Y				-0.0997095	0.66415	0.0016018	0.990276	0.362919	0.059246	0.10098	0.607013	NA	NA
YAL028W::chr1_1	FRT2	YAL028W	Y				-0.0484288	0.708861	0.271204	0.0211283	0.0598068	0.599744	0.020231	0.8391	NA	NA
YAL029C::chr1_1	MYO4	YAL029C	Y				0.253372	0.512869	0.29452	0.260365	0.459796	0.092598	-0.244982	0.401464	NA	NA
YAL030W::chr1_1	SNC1	YAL030W	Y				0.0310464	0.844972	0.188566	0.244824	0.259366	0.12718	-0.196531	0.272797	NA	NA
YAL031C::chr1_1	GIP4	YAL031C	Y				0.00171631	0.989647	0.264618	0.137934	0.041265	0.79897	-0.128861	0.507145	NA	NA
YAL034C::chr1_1	FUN19	YAL034C	Y				0.235247	0.543334	-0.269468	0.313418	0.0804224	0.749579	-0.267655	0.371884	NA	NA
YAL035W::chr1_1	FUN12	YAL035W	Y				0.0453477	0.907098	0.361815	0.41102	-0.347109	0.459432	0.492104	0.32392	NA	NA
YAL036C::chr1_1	RBG1	YAL036C	Y				-0.0715998	0.740562	-0.0169701	0.909728	0.0602563	0.735781	0.10338	0.609082	NA	NA
YAL037C-A::chr00_20	YAL037C-A	YAL037C-A	Y				-0.0582944	0.779618	-0.160316	0.3898	0.0443533	0.798711	-0.120592	0.559168	NA	NA
YAL037W::chr1_1	YAL037W	YAL037W	Y				0.123723	0.710714	0.161534	0.553889	0.118604	0.674131	-0.193503	0.536069	NA	NA
YAL039C::chr1_1	CYC3	YAL039C	Y				0.230784	0.400076	-0.0368432	0.799075	-0.0094763	0.940578	-0.14502	0.444875	NA	NA
YAL040C::chr1_1	CLN3	YAL040C	Y				-0.959548	0.333301	-0.64233	0.294427	-0.543922	0.399022	-1.25615	0.0630503	NA	NA
YAL042W::chr1_1	ERV46	YAL042W	Y				-0.202923	0.316092	-0.206364	0.107133	-0.3617	0.00941456	-0.442378	0.00241026	NA	NA
YAL043C-A::chr1_1	YAL043C-A	YAL043C-A	Y				-0.0481928	0.765555	-0.203184	0.163348	-0.299301	0.051944	-0.356519	0.0258231	NA	NA
YAL044C::chr1_1	GCV3	YAL044C	Y				-0.232227	0.609328	1.29004	0.00108272	0.268352	0.455032	-0.0589453	0.846918	NA	NA
YAL044W-A::chr00_21	YAL044W-A	YAL044W-A	Y				-0.0953537	0.692712	-0.334452	0.0976446	0.141133	0.496003	-0.0821606	0.690566	NA	NA
YAL045C::chr1_1	YAL045C	YAL045C	Y				0.0418957	0.657733	0.0690427	0.35048	0.152317	0.0550031	-0.0867119	0.297644	NA	NA
YAL046C::chr1_1	AIM1	YAL046C	Y				0.0957508	0.600246	0.218186	0.11611	0.317974	0.0290999	-0.349606	0.0210513	NA	NA
YAL047C::chr00_12	SPC72	YAL047C	Y				0.514277	0.622231	-0.449923	0.554683	-0.83915	0.323315	0.623466	0.476593	NA	NA
YAL048C::chr1_1	GEM1	YAL048C	Y				0.116207	0.746314	-0.604368	0.0616406	-1.24624	0.00103054	-0.945815	0.00747868	NA	NA
YAL049C::chr00_23	AIM2	YAL049C	Y				0.256148	0.46221	0.277331	0.22301	0.367518	0.122627	0.29152	0.245565	NA	NA
YAL049C::chr1_1	AIM2	YAL049C	Y				-0.248468	0.497531	-0.110437	0.626727	-0.187598	0.464654	-0.246436	0.36839	NA	NA
YAL051W::chr1_1	OAF1	YAL051W	Y				-0.0035268	0.96849	0.072838	0.498875	-0.17579	0.13605	-0.153925	0.212153	NA	NA
YAL053W::chr1_1	FLC2	YAL053W	Y				0.0288029	0.831236	-0.0482564	0.687336	-0.0309779	0.799284	-0.0121089	0.910469	NA	NA
YAL054C::chr00_12	ACS1	YAL054C	Y				0.138441	0.515271	-0.0542572	0.677026	-0.135586	0.374872	-0.203168	0.198156	NA	NA
YAL055W::chr1_1	PEX22	YAL055W	Y				-0.13713	0.400076	-0.0127365	0.879859	-0.00596979	0.937523	-0.151851	0.174722	NA	NA
YAL056W::chr1_1	GPB2	YAL056W	Y				0.111042	0.551871	-0.168478	0.207168	-0.11389	0.412865	-0.303848	0.0379261	NA	NA
YAL058C-A::chr00_12	YAL058C-A	YAL058C-A	Y				-0.272639	0.44485	-0.0587785	0.763821	-0.108751	0.635125	-0.050144	0.815403	NA	NA
YAL058W::chr1_1	CNE1	YAL058W	Y				0.0544372	0.760611	0.0355729	0.789672	-0.0437096	0.766002	-0.0602223	0.707485	NA	NA
YAL059W::chr1_1	ECM1	YAL059W	Y				-0.031043	0.841046	0.0679925	0.636718	-0.112404	0.490076	-0.0801123	0.629534	NA	NA
YAL060W::chr1_1	BDH1	YAL060W	Y				0.114832	0.483201	-0.103067	0.334622	0.00717412	0.929371	-0.106469	0.376071	NA	NA
YAL061W::chr1_1	BDH2	YAL061W	Y				0.0969156	0.451873	-0.0771529	0.343994	-0.0806891	0.357935	-0.03037	0.716685	NA	NA
YAL062W::chr1_1	GDH3	YAL062W	Y				0.0852175	0.542513	0.0258598	0.758031	0.0365497	0.696369	-0.026718	0.776316	NA	NA
YAL064C-A::chr00_1	TDA8	YAL064C-A	Y				0.284146	0.628739	0.418782	0.349488	0.267304	0.569704	-0.0915542	0.82724	NA	NA
YAL065C::chr1_1	YAL065C	YAL065C	Y				0.0432814	0.741517	-0.0196452	0.837533	-0.0244005	0.812077	-0.110027	0.388325	NA	NA
YAL066W::chr1_1	YAL066W	YAL066W	Y				0.370916	0.447278	0.633987	0.04983	-0.041078	0.873413	-0.045005	0.869055	NA	NA
YAL067C::chr1_1	SEO1	YAL067C	Y				-0.445735	0.200505	-0.199182	0.354292	-0.554534	0.018886	-0.386674	0.106947	NA	NA
YAL067W-A::chr00_20	YAL067W-A	YAL067W-A	Y				-0.128118	0.824071	0.530329	0.342802	-0.825237	0.16538	-0.464362	0.453949	NA	NA
YAL068C::chr1_1	PAU8	YAL068C	Y				0.0474025	0.686769	-0.105764	0.26933	-0.147119	0.143403	-0.158298	0.130364	NA	NA
YAR002C-A::chr00_16a	ERP1	YAR002C-A	Y				0.329699	0.226102	-0.126996	0.438454	0.0869703	0.613802	0.110545	0.545794	NA	NA
YAR002W::chr1_1	NUP60	YAR002W	Y				1.02093	0.301662	0.0589615	0.903679	0.000701238	0.99868	-0.493955	0.461289	NA	NA
YAR003W::chr1_1	SWD1	YAR003W	Y				-0.0824584	0.712357	0.151031	0.419789	-0.0496838	0.780584	-0.0577047	0.759819	NA	NA
YAR014C::chr1_1	BUD14	YAR014C	Y				-0.429711	0.618334	0.394976	0.529484	-0.0149846	0.974636	0.585084	0.42196	NA	NA
YAR015W::chr1_1	ADE1	YAR015W	Y				-0.803515	0.570908	-1.08703	0.299144	-0.91921	0.402436	-0.124325	0.88839	NA	NA
YAR018C::chr1_1	KIN3	YAR018C	Y				-0.0947094	0.857465	0.0786035	0.863294	0.201022	0.701335	-0.213842	0.700976	NA	NA
YAR020C::chr1_1	PAU7	YAR020C	Y				-0.0943321	0.665625	0.123538	0.464355	0.309232	0.0896686	-0.145409	0.447961	NA	NA
YAR023C::chr1_1	YAR023C	YAR023C	Y				-0.0937311	0.705627	0.497078	0.0241914	0.198853	0.370897	0.44674	0.0520482	NA	NA
YAR027W::chr1_1	UIP3	YAR027W	Y				0.0666584	0.705627	0.116846	0.419139	0.152582	0.332264	0.0616684	0.688824	NA	NA
YAR028W::chr1_1	YAR028W	YAR028W	Y				-0.121965	0.756102	-0.240438	0.470336	-0.165376	0.633999	0.0638262	0.8372	NA	NA
YAR029W::chr1_1	YAR029W	YAR029W	Y				-0.256618	0.460974	0.231255	0.302512	0.244672	0.30463	0.103345	0.664564	NA	NA
YAR030C::chr1_1	YAR030C	YAR030C	Y				-0.0687629	0.686769	0.160353	0.245104	0.215887	0.136067	0.150614	0.325101	NA	NA
YAR031W::chr1_1	PRM9	YAR031W	Y				0.0163106	0.876005	0.308734	0.0100035	0.161034	0.171806	-0.03109	0.774413	NA	NA
YAR035C-A::chr00_20	YAR035C-A	YAR035C-A	Y				-0.223181	0.342518	-0.0984243	0.479729	-0.153861	0.315384	0.0947839	0.545789	NA	NA
YAR035W::chr1_1	YAT1	YAR035W	Y				0.0681447	0.766566	0.131133	0.507702	0.439731	0.0443971	0.0574565	0.774017	NA	NA
YAR037W::chr1_1	YAR037W	YAR037W	Y				0.102545	0.469265	0.0952212	0.304869	0.0883184	0.371046	-0.0363345	0.701445	NA	NA
YAR040C::chr1_1	YAR040C	YAR040C	Y				-0.000422722	0.997998	-0.216168	0.364339	0.185752	0.464567	0.0221391	0.910052	NA	NA
YAR042W::chr00_22	SWH1	YAR042W	Y				0.0892128	0.66798	0.202768	0.222741	0.297868	0.0862391	-0.16339	0.377779	NA	NA
YAR042W::chr1_1	SWH1	YAR042W	Y				-0.24675	0.486434	0.12614	0.570968	0.12713	0.596198	0.0832098	0.724244	NA	NA
YAR043C::chr1_1	YAR043C	YAR043C	Y				0.0369694	0.88236	0.370392	0.16881	0.147644	0.591409	0.0788393	0.763208	NA	NA
YAR044W::chr1_1	YAR044W	YAR044W	Y				-0.0719548	0.791018	0.0766292	0.724912	0.0545586	0.807535	-0.0691311	0.774413	NA	NA
YAR047C::chr1_1	YAR047C	YAR047C	Y				-0.113956	0.776246	0.493941	0.175405	0.201447	0.589164	-0.285021	0.472387	NA	NA
YAR050W::chr00_12	FLO1	YAR050W	Y				0.256342	0.203492	-0.118512	0.343993	-0.0502388	0.684421	-0.0551533	0.676979	NA	NA
YBL001C::chr2_1	ECM15	YBL001C	Y				0.0160114	0.862078	-0.0774298	0.413674	-0.170981	0.0911117	-0.0348481	0.722361	NA	NA
YBL002W::chr2_1	HTB2	YBL002W	Y				0.176179	0.46221	0.0815564	0.582703	-0.118463	0.470262	0.204804	0.237212	NA	NA
YBL003C::chr2_1	HTA2	YBL003C	Y				-0.128279	0.59023	-0.227937	0.200062	-0.203009	0.278038	-0.121488	0.532463	NA	NA
YBL005W::chr2_1	PDR3	YBL005W	Y				-0.0267035	0.836617	-0.0613906	0.611545	-0.134432	0.33127	-0.114568	0.428386	NA	NA
YBL006C::chr2_1	LDB7	YBL006C	Y				-0.271103	0.556992	-0.389673	0.247936	-0.724095	0.0430277	0.278303	0.452687	NA	NA
YBL007C::chr2_1	SLA1	YBL007C	Y	Y			0.762028	0.416205	-0.155492	0.75905	-0.212389	0.707098	0.643434	0.325029	0.0914848	0.901519
YBL008W-A::chr00_20	YBL008W-A	YBL008W-A	Y				-0.0596389	0.693952	-0.194889	0.123879	-0.0497388	0.684522	-0.16895	0.221479	NA	NA
YBL008W::chr2_1	HIR1	YBL008W	Y				0.452757	0.300826	-0.701577	0.0147912	-0.326656	0.25302	-0.332804	0.266093	NA	NA
YBL009W::chr2_1	ALK2	YBL009W	Y				-0.213885	0.510917	-0.1403	0.503127	-0.158724	0.485009	-0.0769538	0.725732	NA	NA
YBL010C::chr2_1	YBL010C	YBL010C	Y				-0.372345	0.544126	-0.207524	0.606908	-0.115359	0.772866	-0.231258	0.615668	NA	NA
YBL011W::chr2_1	SCT1	YBL011W	Y				-0.470344	0.40216	-0.0740986	0.802622	-0.0131032	0.959251	-0.171111	0.648452	NA	NA
YBL012C::chr2_1	YBL012C	YBL012C	Y				0.410734	0.611264	-1.2525	0.0491327	-0.255127	0.673083	-0.574765	0.400849	NA	NA
YBL013W::chr2_1	FMT1	YBL013W	Y				0.489007	0.686769	0.164891	0.841632	-1.58519	0.123904	0.998475	0.362268	NA	NA
YBL015W::chr2_1	ACH1	YBL015W	Y				0.131025	0.416205	-0.0729181	0.460532	-0.0762025	0.472588	0.0821555	0.461291	NA	NA
YBL017C::chr2_1	PEP1	YBL017C	Y				0.172861	0.513602	-0.0731473	0.656741	-0.581805	0.00413848	0.0629999	0.725732	NA	NA
YBL019W::chr2_1	APN2	YBL019W	Y				0.172259	0.557524	-1.28827	1.87e-05	-0.773114	0.00209829	-0.961568	0.000301994	NA	NA
YBL021C::chr2_1	HAP3	YBL021C	Y	Y	Y		0.153255	0.841934	1.64759	0.0436719	0.753196	0.3659	0.364713	0.660076	-0.120647	0.896669
YBL022C::chr2_1	PIM1	YBL022C	Y				-0.0883929	0.677528	-0.0661303	0.671633	0.119639	0.501275	0.0568317	0.737881	NA	NA
YBL024W::chr2_1	NCL1	YBL024W	Y				-0.258934	0.393914	-0.0899457	0.607072	-0.0565209	0.747097	-0.297745	0.144401	NA	NA
YBL027W::chr2_1	RPL19B	YBL027W	Y				0.12809	0.620652	0.234718	0.234323	-0.177398	0.393686	0.40173	0.0643798	NA	NA
YBL028C::chr2_1	YBL028C	YBL028C	Y				0.0746248	0.789641	-0.27115	0.288019	-0.127497	0.623582	-0.158744	0.566569	NA	NA
YBL029C-A::chr00_20	YBL029C-A	YBL029C-A	Y				0.150668	0.555864	-0.215037	0.240465	-0.138728	0.468174	0.118622	0.550961	NA	NA
YBL029W::chr2_1	YBL029W	YBL029W	Y				0.160514	0.57646	0.165904	0.421773	-0.312241	0.163192	-0.147905	0.525228	NA	NA
YBL031W::chr2_1	SHE1	YBL031W	Y				-0.792875	0.0532225	-0.251217	0.342679	-0.0482119	0.833563	-0.0679243	0.790445	NA	NA
YBL032W::chr2_1	HEK2	YBL032W	Y				0.436054	0.460481	-0.470925	0.217585	-1.17107	0.00583612	-0.619992	0.136632	NA	NA
YBL033C::chr2_1	RIB1	YBL033C	Y				0.0134209	0.954408	0.204496	0.471233	0.102138	0.716716	-0.403249	0.210925	NA	NA
YBL036C::chr2_1	YBL036C	YBL036C	Y				0.106722	0.471907	-0.162882	0.0988855	-0.0746982	0.461808	0.0272188	0.772324	NA	NA
YBL037W::chr2_1	APL3	YBL037W	Y				0.100889	0.539174	-0.279909	0.0199327	-0.28764	0.0190969	-0.178418	0.15178	NA	NA
YBL038W::chr2_1	MRPL16	YBL038W	Y	Y			0.267278	0.628797	0.742418	0.0875745	0.22722	0.602285	0.0719152	0.849949	-0.109201	0.880164
YBL039C::chr2_1	URA7	YBL039C	Y				-0.168514	0.601378	-0.0940061	0.671633	-0.579885	0.0254575	-0.539767	0.0427862	NA	NA
YBL039W-A::chr00_20	YBL039W-A	YBL039W-A	Y				-0.0264696	0.88236	-0.012169	0.934937	0.118181	0.550773	-0.0637739	0.737697	NA	NA
YBL042C::chr2_1	FUI1	YBL042C	Y				0.827112	0.512253	-0.406022	0.609409	-0.0715449	0.91477	-0.17698	0.823734	NA	NA
YBL043W::chr2_1	ECM13	YBL043W	Y				0.120963	0.533819	-0.0898371	0.485461	-0.227895	0.102097	0.0293935	0.815403	NA	NA
YBL044W::chr2_1	YBL044W	YBL044W	Y				0.0906425	0.610467	0.0614093	0.621804	-0.0874428	0.529929	0.11592	0.436146	NA	NA
YBL045C::chr2_1	COR1	YBL045C	Y				-0.365444	0.764544	0.312023	0.742393	-0.151569	0.868931	-0.119175	0.895705	NA	NA
YBL046W::chr2_1	PSY4	YBL046W	Y				0.395327	0.320829	-0.202415	0.40293	0.307339	0.239758	0.127981	0.627545	NA	NA
YBL047C::chr2_1	EDE1	YBL047C	Y			Y	0.313561	0.786322	-2.54493	0.0226992	-0.657517	0.548039	-1.35247	0.248617	NA	NA
YBL048W::chr2_1	RRT1	YBL048W	Y				0.341413	0.443419	-0.484818	0.0929757	-0.216678	0.464666	-0.190631	0.537342	NA	NA
YBL049W::chr2_1	MOH1	YBL049W	Y				-1.74749	0.109517	-0.23892	0.699363	0.316633	0.648208	-0.195538	0.772314	NA	NA
YBL051C::chr2_1	PIN4	YBL051C	Y				-0.0868177	0.562565	-0.167825	0.130413	-0.177759	0.122627	-0.138863	0.254379	NA	NA
YBL052C::chr2_1	SAS3	YBL052C	Y				-0.146486	0.449677	0.0756289	0.523517	0.847703	3.73e-06	0.521776	0.000494386	NA	NA
YBL053W::chr2_1	YBL053W	YBL053W	Y				0.180798	0.620566	-0.269634	0.328257	-0.124162	0.651151	0.187236	0.536527	NA	NA
YBL054W::chr2_1	TOD6	YBL054W	Y				0.111569	0.460325	-0.137538	0.15929	-0.182412	0.0736678	-0.135632	0.202879	NA	NA
YBL055C::chr2_1	YBL055C	YBL055C	Y				-0.153888	0.46221	-0.344566	0.0177316	-0.374691	0.0124215	-0.197876	0.189043	NA	NA
YBL056W::chr2_1	PTC3	YBL056W	Y				-0.989243	0.0170743	-0.295667	0.272203	0.645504	0.0250592	0.587985	0.0470508	NA	NA
YBL057C::chr2_1	PTH2	YBL057C	Y				-0.306338	0.393914	-0.91949	0.000515302	-0.178921	0.441226	0.274235	0.26502	NA	NA
YBL058W::chr2_1	SHP1	YBL058W	Y				0.647908	0.542513	-0.239766	0.713312	0.720531	0.359172	1.26133	0.118928	NA	NA
YBL059W::chr2_1	YBL059W	YBL059W	Y				-0.122394	0.824071	-0.0725373	0.871715	0.224641	0.673453	-0.742626	0.210813	NA	NA
YBL060W::chr2_1	YEL1	YBL060W	Y				0.407298	0.441131	-0.589857	0.0847938	-0.374821	0.291684	-0.505059	0.17065	NA	NA
YBL061C::chr2_1	SKT5	YBL061C	Y				0.300632	0.679488	0.159243	0.753977	-0.117758	0.819479	-0.206086	0.72599	NA	NA
YBL062W::chr2_1	YBL062W	YBL062W	Y				0.176969	0.750619	-0.611645	0.212335	-0.488615	0.347125	-0.294128	0.577486	NA	NA
YBL063W::chr2_1	KIP1	YBL063W	Y				0.12893	0.369645	0.0208105	0.780205	-0.11263	0.221131	-0.0221682	0.790763	NA	NA
YBL064C::chr2_1	PRX1	YBL064C	Y				-0.0461028	0.717979	-0.21912	0.0551941	-0.0912565	0.428871	-0.122376	0.318516	NA	NA
YBL065W::chr2_1	YBL065W	YBL065W	Y				-0.167264	0.679659	-0.392511	0.231397	-0.151427	0.643583	0.295199	0.419532	NA	NA
YBL066C::chr2_1	SEF1	YBL066C	Y				0.10977	0.679488	-0.467427	0.0371699	-0.22269	0.329508	0.625369	0.00921763	NA	NA
YBL067C::chr2_1	UBP13	YBL067C	Y				-0.178814	0.465301	0.222731	0.167288	0.240387	0.155107	0.464442	0.00949672	NA	NA
YBL068W::chr2_1	PRS4	YBL068W	Y				0.332443	0.135926	-0.244417	0.0915989	-0.105549	0.475756	0.391806	0.0131394	NA	NA
YBL069W::chr2_1	AST1	YBL069W	Y				-0.125169	0.703136	-0.245065	0.363572	-0.0743528	0.771301	-0.161851	0.585454	NA	NA
YBL070C::chr2_1	YBL070C	YBL070C	Y				-0.226892	0.639403	-0.19215	0.586662	-0.455074	0.252297	-0.234248	0.565144	NA	NA
YBL071C-B::chr00_20	YBL071C-B	YBL071C-B	Y				-0.0392677	0.924151	-1.02859	0.0434066	-1.16251	0.025706	-0.590746	0.273005	NA	NA
YBL071C::chr2_1	YBL071C	YBL071C	Y				0.77192	0.369645	-1.03315	0.0568915	-0.306272	0.572492	0.347229	0.542768	NA	NA
YBL071W-A::chr00_20	KTI11	YBL071W-A	Y				0.702296	0.475219	-1.47179	0.0292096	-0.780427	0.251256	-0.828976	0.243113	NA	NA
YBL072C::chr2_1	RPS8A	YBL072C	Y				-0.728934	0.651466	-1.38531	0.276254	-1.08086	0.415191	-1.78792	0.20073	NA	NA
YBL075C::chr2_1	SSA3	YBL075C	Y				-0.50777	0.708299	-0.634487	0.564973	-0.221562	0.826292	-1.28748	0.317507	NA	NA
YBL078C::chr2_1	ATG8	YBL078C	Y				0.0221863	0.95343	-0.035202	0.924556	-0.294521	0.544433	0.10529	0.813169	NA	NA
YBL079W::chr2_1	NUP170	YBL079W	Y				-0.129358	0.617706	0.0556816	0.74319	-0.301187	0.143278	0.103296	0.621707	NA	NA
YBL080C::chr2_1	PET112	YBL080C	Y	Y			0.520676	0.554272	-0.0723015	0.888057	0.610157	0.361898	-0.623889	0.374507	-0.104242	0.895621
YBL081W::chr2_1	YBL081W	YBL081W	Y				-0.0776718	0.598952	-0.073386	0.489553	-0.201663	0.0820274	-0.127576	0.299745	NA	NA
YBL082C::chr2_1	ALG3	YBL082C	Y				-0.104546	0.602445	-0.23089	0.130389	-0.151058	0.347122	0.198991	0.232508	NA	NA
YBL083C::chr2_1	YBL083C	YBL083C	Y				-0.391322	0.204293	-0.110609	0.550126	-0.340445	0.092598	0.253376	0.234911	NA	NA
YBL085W::chr2_1	BOI1	YBL085W	Y				0.326572	0.49638	-0.0261841	0.918093	-0.162459	0.618442	0.0451401	0.872527	NA	NA
YBL086C::chr2_1	YBL086C	YBL086C	Y				0.0822158	0.510917	-0.0914305	0.276254	-0.0912728	0.305023	0.0903254	0.332821	NA	NA
YBL087C::chr2_1	RPL23A	YBL087C	Y				-0.573106	0.430836	-0.430095	0.346185	-0.414052	0.394408	-0.293538	0.557295	NA	NA
YBL088C::chr2_1	TEL1	YBL088C	Y				0.175625	0.511202	-0.432446	0.0226872	-0.160594	0.396914	0.0869477	0.648899	NA	NA
YBL089W::chr2_1	AVT5	YBL089W	Y				-0.531481	0.455555	-0.608076	0.184747	-0.454686	0.348034	-0.578086	0.252121	NA	NA
YBL090W::chr2_1	MRP21	YBL090W	Y	Y			0.377979	0.625093	-0.431264	0.453593	0.333816	0.584979	-0.499175	0.444341	0.555804	0.464224
YBL091C-A::chr00_1	SCS22	YBL091C-A	Y				-0.307871	0.551007	0.481382	0.192068	0.0360263	0.902823	0.119047	0.74276	NA	NA
YBL091C-A::chr00_22	SCS22	YBL091C-A	Y				-0.038198	0.782636	0.0265227	0.802622	-0.214373	0.104308	0.0979566	0.48051	NA	NA
YBL091C::chr2_1	MAP2	YBL091C	Y				0.643439	0.48001	0.261889	0.633724	0.504116	0.416618	0.0647654	0.895857	NA	NA
YBL093C::chr2_1	ROX3	YBL093C	Y	Y			0.775645	0.613869	-1.20016	0.301124	1.12355	0.363421	0.431253	0.715465	-1.31441	0.267066
YBL094C::chr2_1	YBL094C	YBL094C	Y				0.123924	0.512253	-0.288334	0.0309261	-0.277452	0.040191	0.0718841	0.602887	NA	NA
YBL095W::chr2_2	YBL095W	YBL095W	Y				0.828486	0.430836	0.199606	0.732034	-0.298016	0.651153	-0.586467	0.428691	NA	NA
YBL096C::chr2_2	YBL096C	YBL096C	Y				-0.270564	0.657537	-0.387822	0.411377	-0.239944	0.623582	-0.20856	0.679011	NA	NA
YBL098W::chr2_2	BNA4	YBL098W	Y				0.679676	0.40655	0.218691	0.645669	0.301399	0.571162	-0.958645	0.0911266	NA	NA
YBL099W::chr2_2	ATP1	YBL099W	Y	Y			-0.219464	0.761259	-0.533074	0.392328	-0.550875	0.407956	-0.099596	0.859311	0.34794	0.725588
YBL100C::chr2_2	YBL100C	YBL100C	Y				0.405779	0.410095	-0.0631302	0.807729	-0.0836719	0.770773	-0.0976554	0.74833	NA	NA
YBL101C::chr2_2	ECM21	YBL101C	Y				0.25114	0.630953	-0.274742	0.480028	-0.097964	0.791454	-0.165796	0.691495	NA	NA
YBL101W-C::chr00_20	YBL101W-C	YBL101W-C	Y				0.145269	0.445929	0.0926221	0.432183	-0.0250968	0.815313	-0.122483	0.365867	NA	NA
YBL102W::chr2_2	SFT2	YBL102W	Y				-0.207983	0.740562	0.266133	0.603547	0.528132	0.361898	-1.02384	0.0877301	NA	NA
YBL103C::chr2_2	RTG3	YBL103C	Y				-0.231016	0.361129	-0.162989	0.290066	0.239921	0.138531	0.0308143	0.828486	NA	NA
YBL104C::chr00_22	SEA4	YBL104C	Y				-0.0168711	0.88236	0.122298	0.313418	0.187089	0.144234	-0.110145	0.418719	NA	NA
YBL104C::chr2_2	SEA4	YBL104C	Y				-0.351131	0.628797	-0.414284	0.447196	-0.355683	0.540923	0.143974	0.789443	NA	NA
YBL106C::chr2_2	SRO77	YBL106C	Y				-1.02071	0.483775	-1.61844	0.0963853	-0.684663	0.493732	-0.399841	0.688082	NA	NA
YBL107C::chr2_2	YBL107C	YBL107C	Y				0.745466	0.645392	-1.17033	0.353044	0.957886	0.472825	0.520214	0.69429	NA	NA
YBR001C::chr2_2	NTH2	YBR001C	Y				0.613671	0.686709	0.174068	0.865252	1.45161	0.264013	-1.44848	0.288608	NA	NA
YBR003W::chr2_2	COQ1	YBR003W	Y	Y			-0.906331	0.298064	-1.25408	0.0271293	0.340659	0.542242	-0.0849077	0.858544	-0.337862	0.801959
YBR005W::chr2_2	RCR1	YBR005W	Y				0.133543	0.820702	-0.133398	0.781926	-0.508981	0.392755	-1.14099	0.0663292	NA	NA
YBR006W::chr2_2	UGA2	YBR006W	Y				-1.01376	0.46221	-1.47503	0.107493	-1.28371	0.177132	-0.513354	0.599546	NA	NA
YBR007C::chr2_2	DSF2	YBR007C	Y				-1.66818	0.348113	-0.953446	0.371004	0.271524	0.786142	0.413178	0.708706	NA	NA
YBR008C::chr2_2	FLR1	YBR008C	Y				-0.11815	0.779583	0.193837	0.59222	0.557628	0.168251	-0.28828	0.494614	NA	NA
YBR009C::chr2_2	HHF1	YBR009C	Y				0.60537	0.631998	-0.0841122	0.913596	1.16107	0.260687	-0.712185	0.506225	NA	NA
YBR010W::chr2_2	HHT1	YBR010W	Y				0.3326	0.316092	0.324632	0.117544	0.124057	0.560136	0.0414291	0.827424	NA	NA
YBR012C::chr2_2	YBR012C	YBR012C	Y				-0.279668	0.811736	0.705197	0.505266	-1.60792	0.166987	-0.323671	0.763841	NA	NA
YBR013C::chr2_2	YBR013C	YBR013C	Y				-0.211464	0.692712	-1.0831	0.020796	-1.0586	0.0254575	-0.399019	0.420275	NA	NA
YBR014C::chr2_2	GRX7	YBR014C	Y				0.0655478	0.861531	0.250114	0.506683	-0.328285	0.422408	-0.189478	0.64908	NA	NA
YBR015C::chr2_2	MNN2	YBR015C	Y				-1.90448	0.0405447	-0.496597	0.399915	0.707003	0.268375	0.23802	0.700698	NA	NA
YBR016W::chr2_2	YBR016W	YBR016W	Y				-0.179553	0.765112	0.548307	0.308503	-0.272894	0.618442	-0.591281	0.32392	NA	NA
YBR017C::chr2_2	KAP104	YBR017C	Y				-0.176853	0.862078	-0.897787	0.392199	-0.993693	0.379915	-1.30469	0.271014	NA	NA
YBR018C::chr2_2	GAL7	YBR018C	Y				-0.589024	0.369645	0.256434	0.503127	-0.233561	0.571817	0.0457675	0.892024	NA	NA
YBR019C::chr2_2	GAL10	YBR019C	Y				0.277402	0.513602	0.306302	0.284652	-0.064578	0.803868	-0.411759	0.19114	NA	NA
YBR020W::chr00_18	GAL1	YBR020W	Y				-0.156274	0.620566	-0.0685642	0.741981	0.201528	0.419861	0.250249	0.346971	NA	NA
YBR020W::chr2_2	GAL1	YBR020W	Y				0.470704	0.416205	0.16183	0.63044	-0.286683	0.451643	-0.22238	0.571288	NA	NA
YBR021W::chr2_2	FUR4	YBR021W	Y				0.150071	0.521066	-0.898819	3.05e-05	-0.735253	0.000234995	-0.50744	0.00460431	NA	NA
YBR022W::chr2_2	POA1	YBR022W	Y				-0.266532	0.39754	0.0935185	0.61055	-0.153654	0.456219	0.128536	0.548337	NA	NA
YBR023C::chr2_2	CHS3	YBR023C	Y				-0.3109	0.502576	0.180141	0.544717	0.0336734	0.893395	-0.293928	0.398064	NA	NA
YBR024W::chr2_2	SCO2	YBR024W	Y	S			0.20518	0.56627	-0.271748	0.301436	-0.417994	0.13134	-0.20851	0.47017	-0.300054	0.4888
YBR025C::chr2_2	OLA1	YBR025C	Y				0.249452	0.643927	-0.393637	0.346801	0.232839	0.591409	0.26539	0.562866	NA	NA
YBR026C::chr2_2	ETR1	YBR026C	Y				0.231744	0.740251	-0.709942	0.238611	0.0433599	0.925208	-0.540762	0.420579	NA	NA
YBR027C::chr2_2	YBR027C	YBR027C	Y				-0.521037	0.39754	0.240631	0.516949	0.23801	0.550992	-0.487349	0.254559	NA	NA
YBR028C::chr2_2	YPK3	YBR028C	Y				-0.0364964	0.920553	0.381503	0.36249	0.104696	0.789375	-0.153047	0.722361	NA	NA
YBR030W::chr2_2	RKM3	YBR030W	Y				-0.197202	0.486134	-0.115547	0.519142	0.0860284	0.644753	-0.0643125	0.729745	NA	NA
YBR031W::chr2_2	RPL4A	YBR031W	Y				0.303243	0.519185	0.40558	0.203689	-0.234073	0.479987	-0.123516	0.702969	NA	NA
YBR032W::chr2_2	YBR032W	YBR032W	Y				0.393479	0.266821	-0.463939	0.038965	-0.119263	0.589868	0.102286	0.653048	NA	NA
YBR033W::chr2_2	EDS1	YBR033W	Y				-0.338535	0.447421	0.531074	0.0683221	-0.162842	0.57975	0.145908	0.629534	NA	NA
YBR034C::chr2_2	HMT1	YBR034C	Y				0.107881	0.707535	0.638537	0.0132427	0.109416	0.649633	0.18614	0.483496	NA	NA
YBR035C::chr2_2	PDX3	YBR035C	Y				0.655294	0.551871	-0.375903	0.608757	-0.789226	0.344615	-0.582563	0.498927	NA	NA
YBR036C::chr2_2	CSG2	YBR036C	Y				-1.17484	0.281223	0.0932676	0.866378	0.317676	0.635191	-0.502299	0.491531	NA	NA
YBR037C::chr2_2	SCO1	YBR037C	Y	Y			0.425585	0.593544	0.244161	0.656741	-0.385313	0.532687	0.449858	0.492168	0.246832	0.766554
YBR039W::chr2_2	ATP3	YBR039W	Y	Y			0.176989	0.754033	-0.627647	0.207168	0.369587	0.474107	-0.360505	0.507145	0.567905	0.350256
YBR040W::chr2_2	FIG1	YBR040W	Y				0.415368	0.250872	0.261798	0.23663	0.25323	0.276895	0.118774	0.615828	NA	NA
YBR041W::chr2_2	FAT1	YBR041W	Y				0.219561	0.738194	-0.199504	0.693235	-0.287219	0.617216	-0.554984	0.379903	NA	NA
YBR042C::chr2_2	CST26	YBR042C	Y				-0.183608	0.5008	0.150736	0.399157	0.229507	0.235073	-0.0196705	0.896618	NA	NA
YBR043C::chr2_2	QDR3	YBR043C	Y				-0.0662664	0.680288	0.153447	0.238341	-0.112997	0.40536	-0.0626424	0.64908	NA	NA
YBR044C::chr2_2	TCM62	YBR044C	Y	Y			0.221446	0.780519	-0.783209	0.279177	0.469869	0.530678	-1.23407	0.119953	-1.66093	0.054453
YBR045C::chr2_2	GIP1	YBR045C	Y				-0.0674469	0.70779	0.278524	0.0729968	-0.0197534	0.875007	0.0904092	0.58009	NA	NA
YBR046C::chr2_2	ZTA1	YBR046C	Y				0.0929614	0.701344	0.308241	0.128563	-0.135069	0.514865	-0.252477	0.256448	NA	NA
YBR047W::chr2_2	FMP23	YBR047W	Y				0.128606	0.587372	0.205706	0.242179	0.18782	0.314911	0.140279	0.465572	NA	NA
YBR048W::chr2_2	RPS11B	YBR048W	Y				-1.14262	0.0121439	-0.721736	0.019091	-0.545405	0.0736524	-0.453137	0.154832	NA	NA
YBR050C::chr2_2	REG2	YBR050C	Y				-0.0385022	0.758878	0.139022	0.207208	0.0629989	0.57961	0.0370167	0.734997	NA	NA
YBR051W::chr2_2	YBR051W	YBR051W	Y				-0.112263	0.593544	0.185585	0.239697	-0.19075	0.253688	-0.0794063	0.637026	NA	NA
YBR052C::chr2_2	RFS1	YBR052C	Y				0.285149	0.301739	0.136011	0.415464	-0.0516488	0.748024	0.379589	0.0430628	NA	NA
YBR053C::chr2_2	YBR053C	YBR053C	Y				0.486673	0.0903746	0.250542	0.181885	-0.209511	0.289408	0.0755955	0.694832	NA	NA
YBR054W::chr2_2	YRO2	YBR054W	Y				-0.242253	0.288635	0.134881	0.33316	-0.209657	0.157513	0.0310263	0.815401	NA	NA
YBR056W-A::chr00_20	YBR056W-A	YBR056W-A	Y				0.231659	0.351804	-0.0729147	0.608466	-0.177102	0.27243	-0.0883056	0.591567	NA	NA
YBR056W::chr2_2	YBR056W	YBR056W	Y				0.154713	0.625015	0.252643	0.296194	-0.120697	0.623582	-0.34331	0.196807	NA	NA
YBR057C::chr2_2	MUM2	YBR057C	Y				-0.342655	0.444329	-0.146518	0.585534	0.136913	0.634115	-0.199706	0.522718	NA	NA
YBR058C-A::chr00_20	TSC3	YBR058C-A	Y				0.218697	0.5008	-0.73249	0.00256412	-0.161605	0.475756	-0.119217	0.610956	NA	NA
YBR058C::chr2_2	UBP14	YBR058C	Y				0.0596826	0.643927	0.0393435	0.670737	0.755831	1.74e-06	-0.0676621	0.538912	NA	NA
YBR059C::chr2_2	AKL1	YBR059C	Y				0.637557	0.171288	0.20423	0.469736	-0.23518	0.44089	-0.0552446	0.835318	NA	NA
YBR061C::chr2_2	TRM7	YBR061C	Y				0.32731	0.595653	-0.23476	0.590327	1.11044	0.0251267	0.399498	0.436146	NA	NA
YBR062C::chr00_23	YBR062C	YBR062C	Y				-0.0707857	0.562697	0.187152	0.0454126	0.1077	0.257135	0.24224	0.0147811	NA	NA
YBR062C::chr2_2	YBR062C	YBR062C	Y				0.17145	0.665625	-0.125348	0.665893	-0.116448	0.701624	-0.282472	0.422183	NA	NA
YBR063C::chr2_2	YBR063C	YBR063C	Y				0.20147	0.397266	-0.05065	0.700615	0.127014	0.412913	-0.0240683	0.854409	NA	NA
YBR064W::chr2_2	YBR064W	YBR064W	Y				0.112477	0.581025	-0.0797596	0.576692	-0.0432337	0.757791	0.133056	0.426917	NA	NA
YBR065C::chr2_2	ECM2	YBR065C	Y				0.100383	0.740562	0.513428	0.057803	0.134993	0.615121	-0.0721189	0.777097	NA	NA
YBR066C::chr2_2	NRG2	YBR066C	Y				0.183075	0.461835	-0.0422888	0.760745	-0.011232	0.926892	-0.208836	0.24091	NA	NA
YBR067C::chr2_2	TIP1	YBR067C	Y				0.107995	0.76407	-0.118071	0.681574	0.189063	0.570252	-0.55216	0.116386	NA	NA
YBR068C::chr2_2	BAP2	YBR068C	Y				0.104762	0.593544	0.132147	0.361709	0.100921	0.509032	-0.103078	0.523464	NA	NA
YBR069C::chr2_2	TAT1	YBR069C	Y				0.0770673	0.748644	-0.0639314	0.72915	0.0392026	0.830377	-0.185735	0.429051	NA	NA
YBR071W::chr2_2	YBR071W	YBR071W	Y				-0.263751	0.451079	-0.227457	0.308417	-0.26686	0.258418	-0.348078	0.156089	NA	NA
YBR072C-A::chr00_20	YBR072C-A	YBR072C-A	Y				-0.0839922	0.674526	0.186342	0.24469	-0.293202	0.0807497	-0.0799372	0.639285	NA	NA
YBR072W::chr2_2	HSP26	YBR072W	Y				-0.534113	0.263202	0.243334	0.392199	-0.117279	0.679972	-0.287672	0.374507	NA	NA
YBR073W::chr2_2	RDH54	YBR073W	Y				0.380774	0.367786	-0.341854	0.185817	0.0547006	0.81271	-0.0663187	0.788501	NA	NA
YBR074W::chr00_22	YBR074W	YBR074W	Y				0.017437	0.887724	0.0516901	0.671409	0.108728	0.435692	-0.0901353	0.536069	NA	NA
YBR074W::chr2_2	YBR074W	YBR074W	Y				0.146357	0.57665	0.00542126	0.969931	0.174171	0.394052	0.0269274	0.87397	NA	NA
YBR075W::chr00_18	YBR075W	YBR075W	Y				-0.168587	0.751082	1.48094	0.00390413	-0.488945	0.325508	0.0777272	0.851297	NA	NA
YBR075W::chr2_2	YBR075W	YBR075W	Y				0.00853098	0.952218	-0.271876	0.122343	0.179951	0.331434	-0.370767	0.0533433	NA	NA
YBR076W::chr2_2	ECM8	YBR076W	Y				0.172742	0.556329	0.193905	0.354969	-0.167369	0.45276	0.109107	0.629649	NA	NA
YBR077C::chr2_2	SLM4	YBR077C	Y				0.18665	0.301662	-0.555204	0.000112204	-0.450471	0.000872089	-0.407529	0.00181997	NA	NA
YBR078W::chr2_2	ECM33	YBR078W	Y				0.408704	0.601378	-0.462854	0.419789	0.832202	0.178672	-1.10216	0.0891677	NA	NA
YBR081C::chr2_3	SPT7	YBR081C	Y				-1.00421	0.416205	0.785421	0.311404	1.12948	0.167944	0.498527	0.554554	NA	NA
YBR082C::chr2_3	UBC4	YBR082C	Y				0.112781	0.555864	-0.319176	0.0274964	-0.297946	0.0411566	-0.398707	0.00949672	NA	NA
YBR083W::chr00_16a	TEC1	YBR083W	Y				0.0856312	0.570337	-0.00425687	0.959369	0.131507	0.265244	0.245015	0.0457717	NA	NA
YBR084C-A::chr00_16a	RPL19A	YBR084C-A	Y				-1.00376	0.164919	0.323554	0.460532	-0.832772	0.0785016	0.200733	0.671729	NA	NA
YBR084W::chr2_3	MIS1	YBR084W	Y				0.0735619	0.829007	-0.858005	0.0166348	-0.330084	0.358198	0.500489	0.17557	NA	NA
YBR085C-A::chr00_20	YBR085C-A	YBR085C-A	Y				0.103751	0.702469	-0.215036	0.336342	-0.45025	0.0585197	0.224923	0.370766	NA	NA
YBR085W::chr2_3	AAC3	YBR085W	Y				0.0592847	0.672309	-0.111188	0.317783	0.039675	0.711873	-0.0967406	0.436146	NA	NA
YBR086C::chr2_3	IST2	YBR086C	Y				0.204501	0.494688	-0.13848	0.471233	-0.283877	0.174592	-0.431498	0.0487108	NA	NA
YBR090C-A::chr2_3	YBR090C-A	YBR090C-A	Y				-0.0366181	0.749922	-0.346008	0.00218523	-0.142404	0.17984	-0.14018	0.205506	NA	NA
YBR090C::chr00_16a	YBR090C	YBR090C	Y				0.107737	0.491566	-0.0734878	0.462856	0.0356644	0.718706	0.0949996	0.410666	NA	NA
YBR092C::chr2_3	PHO3	YBR092C	Y				0.120502	0.46221	-0.212648	0.0560155	-0.0802801	0.473764	-0.0630768	0.587663	NA	NA
YBR093C::chr2_3	PHO5	YBR093C	Y				-0.108412	0.679447	-0.309221	0.145002	-0.170904	0.438067	-0.149903	0.515359	NA	NA
YBR094W::chr2_3	PBY1	YBR094W	Y				0.297591	0.258795	-0.16049	0.315256	0.0511309	0.737572	-0.0664483	0.690566	NA	NA
YBR095C::chr2_3	RXT2	YBR095C	Y				-0.517629	0.41697	-0.663751	0.105328	0.295676	0.481801	-0.320743	0.46661	NA	NA
YBR097W::chr2_3	VPS15	YBR097W	Y				-0.232424	0.668193	-0.302568	0.470336	0.0701188	0.849109	-1.25257	0.00949672	NA	NA
YBR098W::chr00_22	MMS4	YBR098W	Y				0.119227	0.679447	0.561785	0.0215467	0.266348	0.275924	0.544787	0.0327324	NA	NA
YBR098W::chr2_3	MMS4	YBR098W	Y				0.57941	0.137123	-0.689153	0.00987608	-0.230462	0.381783	0.170031	0.534229	NA	NA
YBR099C::chr2_3	YBR099C	YBR099C	Y				0.0748197	0.685662	-0.442869	0.00611671	-0.181528	0.250241	-0.201087	0.221917	NA	NA
YBR101C::chr2_3	FES1	YBR101C	Y				0.103182	0.665625	-0.350674	0.0707946	-0.147219	0.457231	-0.276977	0.183142	NA	NA
YBR103W::chr2_3	SIF2	YBR103W	Y				-0.238583	0.301662	-1.03433	2.23e-06	-0.644018	0.0003064	-0.671517	0.00017738	NA	NA
YBR104W::chr2_3	YMC2	YBR104W	Y				0.0584191	0.628229	-0.0945846	0.306154	-0.0871391	0.374872	0.0217981	0.805832	NA	NA
YBR105C::chr00_23	VID24	YBR105C	Y				0.400049	0.463081	0.682262	0.0628428	0.331539	0.380192	0.192976	0.61531	NA	NA
YBR105C::chr2_3	VID24	YBR105C	Y				-0.109459	0.500712	-0.147294	0.178829	-0.170626	0.135719	0.0102404	0.907249	NA	NA
YBR106W::chr2_3	PHO88	YBR106W	Y				0.235313	0.555864	-0.56573	0.0570873	-0.160214	0.589278	0.0772182	0.780917	NA	NA
YBR107C::chr2_3	IML3	YBR107C	Y				0.135778	0.613459	-0.093562	0.619602	-0.168942	0.426221	0.0956111	0.655971	NA	NA
YBR108W::chr2_3	AIM3	YBR108W	Y				0.15522	0.698322	-0.304556	0.35048	0.0819212	0.787677	-0.0196774	0.938272	NA	NA
YBR111W-A::chr00_20	SUS1	YBR111W-A	Y				0.194962	0.68694	-0.795585	0.0515629	-0.746577	0.0706646	-0.706232	0.102736	NA	NA
YBR112C::chr00_16a	CYC8	YBR112C	Y				0.312289	0.715994	-0.586829	0.418473	0.0910967	0.880311	0.950227	0.247837	NA	NA
YBR113W::chr2_3	YBR113W	YBR113W	Y				-0.283917	0.486134	-0.118087	0.634004	-0.145118	0.59817	-0.371015	0.209255	NA	NA
YBR114W::chr2_3	RAD16	YBR114W	Y				-0.0641585	0.783351	-0.43639	0.0493383	-0.165211	0.458719	-0.0266773	0.884041	NA	NA
YBR115C::chr2_3	LYS2	YBR115C	Y				-0.111597	0.570425	-0.180686	0.215078	-0.173756	0.258278	-0.283917	0.0759813	NA	NA
YBR116C::chr2_3	YBR116C	YBR116C	Y				-0.172896	0.46221	-0.191324	0.21642	-0.0321846	0.815313	0.202205	0.234709	NA	NA
YBR118W::chr2_3	TEF2	YBR118W	Y				0.102885	0.708299	0.291707	0.213629	0.28077	0.257303	-0.152293	0.549143	NA	NA
YBR119W::chr2_3	MUD1	YBR119W	Y				-0.16067	0.647465	-0.36589	0.189158	0.242927	0.40301	-0.126426	0.666282	NA	NA
YBR120C::chr2_3	CBP6	YBR120C	Y				0.153597	0.46221	0.114803	0.392108	-0.103894	0.466346	-0.0387536	0.770032	NA	NA
YBR122C::chr00_22	MRPL36	YBR122C	Y				0.133555	0.612141	0.0474126	0.780546	-0.125513	0.543318	-0.207188	0.348841	NA	NA
YBR125C::chr00_16a	PTC4	YBR125C	Y				0.169232	0.328454	0.0289461	0.754804	-0.25235	0.0272905	0.113135	0.344359	NA	NA
YBR126C::chr2_3	TPS1	YBR126C	Y				0.293163	0.642986	-0.95746	0.058687	-0.0992696	0.818685	-0.576395	0.292047	NA	NA
YBR127C::chr2_3	VMA2	YBR127C	Y		Y		0.0440183	0.908637	-0.310889	0.468893	-0.139228	0.738983	1.93879	0.000373403	NA	NA
YBR128C::chr2_3	ATG14	YBR128C	Y				-0.0878718	0.622224	0.124575	0.352819	-0.399575	0.00790921	-0.352797	0.0189611	NA	NA
YBR129C::chr2_3	OPY1	YBR129C	Y				-0.208633	0.448992	-0.629643	0.00149781	-0.157618	0.395206	-0.0760049	0.679011	NA	NA
YBR130C::chr2_3	SHE3	YBR130C	Y				-0.140678	0.48001	-0.2277	0.085899	-0.0583476	0.650561	-0.145434	0.315539	NA	NA
YBR131W::chr00_16a	CCZ1	YBR131W	Y				0.217603	0.622224	0.178719	0.57619	0.0908038	0.772157	0.346685	0.354451	NA	NA
YBR133C::chr00_21	HSL7	YBR133C	Y				-0.175256	0.528583	-0.624175	0.00295282	-0.205839	0.306351	-0.675288	0.00214878	NA	NA
YBR133C::chr2_3	HSL7	YBR133C	Y				0.109139	0.866437	-1.16666	0.0943734	0.720514	0.323583	-1.14919	0.125946	NA	NA
YBR134W::chr2_3	YBR134W	YBR134W	Y				-0.191087	0.739577	-0.58514	0.238341	-0.683624	0.1898	-0.320174	0.551014	NA	NA
YBR137W::chr2_3	YBR137W	YBR137W	Y				0.331362	0.456418	0.192578	0.484137	-0.040881	0.864552	-0.187244	0.545789	NA	NA
YBR138C::chr2_3	YBR138C	YBR138C	Y				-0.0274658	0.850399	-0.238089	0.114566	-0.12977	0.404972	-0.165086	0.318758	NA	NA
YBR139W::chr2_3	YBR139W	YBR139W	Y				0.101431	0.601378	-0.321389	0.035594	-0.0692912	0.637334	-0.228797	0.153243	NA	NA
YBR141C::chr2_3	YBR141C	YBR141C	Y				-0.295499	0.37321	-0.509193	0.017815	0.078656	0.690155	-0.054359	0.780917	NA	NA
YBR144C::chr2_3	YBR144C	YBR144C	Y				-0.149542	0.545978	-0.257219	0.143876	-0.400047	0.0310585	0.0632065	0.721394	NA	NA
YBR145W::chr2_3	ADH5	YBR145W	Y				0.291957	0.182254	-0.146111	0.282967	-0.120048	0.401249	0.195526	0.191777	NA	NA
YBR146W::chr2_3	MRPS9	YBR146W	Y				0.30091	0.533819	-0.651312	0.0566338	-0.529062	0.126827	-0.489278	0.176472	NA	NA
YBR147W::chr2_3	RTC2	YBR147W	Y				0.0346591	0.735732	-0.129801	0.145002	-0.0487922	0.591417	-0.0773941	0.431182	NA	NA
YBR148W::chr2_3	YSW1	YBR148W	Y				0.0995242	0.396109	-0.210586	0.00733504	-0.169032	0.0290999	-0.10858	0.17452	NA	NA
YBR149W::chr2_3	ARA1	YBR149W	Y				-0.247527	0.337052	0.105857	0.488313	0.0768423	0.632936	0.0565341	0.724244	NA	NA
YBR150C::chr00_16a	TBS1	YBR150C	Y				0.102164	0.556978	0.0497411	0.668167	-0.0316015	0.786142	0.051953	0.691734	NA	NA
YBR151W::chr2_3	APD1	YBR151W	Y				0.213722	0.409949	0.0466579	0.741236	0.0737281	0.648208	0.163628	0.366192	NA	NA
YBR156C::chr2_3	SLI15	YBR156C	Y				0.496511	0.531439	0.206727	0.674262	-0.482834	0.398032	-0.262199	0.648899	NA	NA
YBR157C::chr00_22	ICS2	YBR157C	Y				-0.224113	0.562934	-0.15352	0.570245	0.192592	0.512547	-0.121474	0.682685	NA	NA
YBR157C::chr2_3	ICS2	YBR157C	Y				0.0167709	0.916351	-0.399358	0.0405044	-0.163085	0.403584	-0.125129	0.538593	NA	NA
YBR158W::chr2_3	AMN1	YBR158W	Y				-0.355299	0.168125	-0.237601	0.142714	-0.370372	0.0302152	-0.350923	0.0476916	NA	NA
YBR159W::chr2_3	IFA38	YBR159W	Y				0.271845	0.37346	-0.211964	0.258177	-0.0318745	0.842308	0.133273	0.514709	NA	NA
YBR161W::chr2_3	CSH1	YBR161W	Y				0.136696	0.519185	-0.175635	0.221604	-0.128078	0.396807	-0.0478794	0.737063	NA	NA
YBR162C::chr2_3	TOS1	YBR162C	Y				-0.308934	0.543921	0.682505	0.0598251	-0.631813	0.0873995	-0.393343	0.316469	NA	NA
YBR162W-A::chr2_3	YSY6	YBR162W-A	Y				0.185758	0.39754	-0.468905	0.00231607	-0.310985	0.033449	-0.229146	0.127962	NA	NA
YBR163W::chr2_3	EXO5	YBR163W	Y	Y			-1.49429	0.387673	-0.746854	0.464818	0.134494	0.876809	0.0268713	0.972054	-0.131826	0.901519
YBR164C::chr2_3	ARL1	YBR164C	Y		Y		0.352439	0.536074	1.70581	0.000328629	2.41982	1.29e-05	2.86435	8.38e-07	NA	NA
YBR165W::chr2_3	UBS1	YBR165W	Y				0.0415491	0.728869	0.103462	0.315256	-0.0470808	0.648208	0.0328584	0.74833	NA	NA
YBR168W::chr00_16a	PEX32	YBR168W	Y				0.219409	0.740448	-0.979323	0.0929757	-0.606137	0.319343	-0.506142	0.426917	NA	NA
YBR169C::chr00_16a	SSE2	YBR169C	Y				0.0380508	0.803528	0.0793069	0.558808	0.115015	0.439459	-0.0157293	0.894963	NA	NA
YBR170C::chr2_3	NPL4	YBR170C	Y				-0.566346	0.493788	-0.664862	0.225312	-0.0911412	0.84558	0.167594	0.755668	NA	NA
YBR171W::chr2_3	SEC66	YBR171W	Y				0.739146	0.645232	-0.969046	0.432117	-1.16128	0.386202	-1.07584	0.441831	NA	NA
YBR172C::chr2_3	SMY2	YBR172C	Y				-0.037832	0.769689	-0.429868	0.00119723	-0.345777	0.00718946	-0.300868	0.0191218	NA	NA
YBR173C::chr2_4	UMP1	YBR173C	Y				-0.358648	0.581025	-0.0859014	0.831576	1.02566	0.044081	1.19509	0.0240077	NA	NA
YBR174C::chr2_4	YBR174C	YBR174C	Y				0.214215	0.679488	-0.373729	0.362082	-0.422698	0.340977	0.133917	0.745043	NA	NA
YBR175W::chr2_4	SWD3	YBR175W	Y				-0.0876517	0.808501	0.219084	0.503127	-0.418397	0.245635	0.35758	0.345785	NA	NA
YBR176W::chr2_4	ECM31	YBR176W	Y				0.321348	0.555841	0.52013	0.1844	-0.267532	0.508892	0.189655	0.647775	NA	NA
YBR177C::chr2_4	EHT1	YBR177C	Y				-0.198844	0.316092	0.0981432	0.413674	0.159981	0.216518	-0.110424	0.420494	NA	NA
YBR178W::chr2_4	YBR178W	YBR178W	Y				0.12674	0.822886	1.21457	0.0335099	-0.665893	0.249042	0.297087	0.612517	NA	NA
YBR179C::chr2_4	FZO1	YBR179C	Y	Y			0.238468	0.705627	-0.412539	0.425924	-0.56703	0.315384	0.933963	0.109595	-0.724788	0.267066
YBR180W::chr2_4	DTR1	YBR180W	Y				-0.139473	0.435207	-0.149783	0.187656	-0.199533	0.0915604	0.124254	0.322982	NA	NA
YBR181C::chr2_4	RPS6B	YBR181C	Y				-1.18848	0.0964645	-0.53447	0.245399	-0.529113	0.275924	-0.335426	0.506225	NA	NA
YBR182C-A::chr00_20	YBR182C-A	YBR182C-A	Y				-0.0871344	0.696721	-0.0680854	0.681285	0.178132	0.364036	0.136166	0.501879	NA	NA
YBR182C::chr2_4	SMP1	YBR182C	Y				0.0566927	0.76407	0.120274	0.459145	0.18335	0.300409	0.140794	0.444341	NA	NA
YBR183W::chr2_4	YPC1	YBR183W	Y				-0.267761	0.513994	-0.364648	0.19064	-0.243875	0.40202	0.158933	0.597322	NA	NA
YBR184W::chr2_4	YBR184W	YBR184W	Y				-0.053993	0.735943	-0.0731385	0.576692	0.0971038	0.499401	0.0180594	0.880724	NA	NA
YBR185C::chr2_4	MBA1	YBR185C	Y			Y	-0.0600387	0.933175	-1.01785	0.232687	-0.681265	0.445714	-2.2814	0.0154592	NA	NA
YBR186W::chr2_4	PCH2	YBR186W	Y				-0.281362	0.36435	-0.238481	0.207564	-0.132839	0.499401	-0.203672	0.331974	NA	NA
YBR187W::chr2_4	GDT1	YBR187W	Y				0.220338	0.690951	1.48528	0.00305194	1.12623	0.0208998	0.931241	0.0627676	NA	NA
YBR188C::chr2_4	NTC20	YBR188C	Y				0.268843	0.418602	-0.0664267	0.719363	0.121485	0.576514	-0.0492559	0.80593	NA	NA
YBR189W::chr00_14	RPS9B	YBR189W	Y			Y	0.445991	0.447421	-1.79685	0.000148842	-0.932254	0.0208906	-1.04348	0.0124405	NA	NA
YBR191W::chr00_11	RPL21A	YBR191W	Y				0.915353	0.178762	-0.812179	0.0617617	-0.596533	0.180626	-0.614017	0.186867	NA	NA
YBR194W::chr2_4	AIM4	YBR194W	Y				0.12715	0.756219	0.366717	0.306154	0.517059	0.171717	0.534379	0.17452	NA	NA
YBR195C::chr2_4	MSI1	YBR195C	Y				0.309273	0.46221	-0.461665	0.0993816	0.243581	0.400585	0.108417	0.700721	NA	NA
YBR196C-A::chr00_20	YBR196C-A	YBR196C-A	Y				-0.121627	0.725704	-0.148185	0.598963	0.450508	0.153161	-0.150312	0.637026	NA	NA
YBR196C-B::chr00_20	YBR196C-B	YBR196C-B	Y				0.0733949	0.685662	-0.155957	0.286706	-0.169712	0.273658	-0.106224	0.508146	NA	NA
YBR197C::chr2_4	YBR197C	YBR197C	Y				0.0203857	0.883032	-0.270776	0.0751016	-0.214217	0.171717	-0.0938446	0.561624	NA	NA
YBR199W::chr2_4	KTR4	YBR199W	Y				-0.0960094	0.460325	-0.131047	0.121031	0.0217058	0.780292	-0.0881121	0.344542	NA	NA
YBR200W-A::chr00_20	YBR200W-A	YBR200W-A	Y				-0.119886	0.643927	-0.312208	0.130389	-0.0946369	0.643583	-0.0125215	0.936499	NA	NA
YBR200W::chr2_4	BEM1	YBR200W	Y				-0.635006	0.587608	0.449725	0.583517	0.823735	0.372671	-0.0690016	0.919298	NA	NA
YBR201W::chr00_22	DER1	YBR201W	Y				0.139799	0.393914	0.109927	0.274571	0.310517	0.00569456	0.282833	0.0115968	NA	NA
YBR201W::chr2_4	DER1	YBR201W	Y				-0.0511616	0.821925	-0.120312	0.562195	0.267947	0.245119	0.112638	0.628211	NA	NA
YBR203W::chr2_4	COS111	YBR203W	Y				0.207333	0.416363	-0.124259	0.428126	0.122272	0.466986	0.10392	0.551842	NA	NA
YBR204C::chr2_4	LDH1	YBR204C	Y				0.133645	0.562565	-0.0993196	0.539655	-0.107388	0.540923	0.160441	0.397591	NA	NA
YBR205W::chr2_4	KTR3	YBR205W	Y				-0.13037	0.607267	0.0977161	0.58703	-0.276839	0.169636	-0.0576829	0.759439	NA	NA
YBR206W::chr2_4	YBR206W	YBR206W	Y				0.105239	0.618868	-0.22269	0.167862	-0.316467	0.0613769	-0.107513	0.538825	NA	NA
YBR207W::chr2_4	FTH1	YBR207W	Y				-0.109977	0.555864	-0.400877	0.00589917	-0.217859	0.121985	-0.307157	0.0378614	NA	NA
YBR208C::chr2_4	DUR1,2	YBR208C	Y				-0.167734	0.611036	-0.149102	0.532464	-0.256431	0.332888	-0.207065	0.450412	NA	NA
YBR210W::chr2_4	ERV15	YBR210W	Y				-0.00972371	0.935537	-0.281854	0.0570242	0.176552	0.244349	-0.174001	0.272797	NA	NA
YBR212W::chr2_4	NGR1	YBR212W	Y				0.0479415	0.805765	0.34115	0.0688253	0.154892	0.416618	0.153015	0.447103	NA	NA
YBR213W::chr2_4	MET8	YBR213W	Y				-0.408553	0.393914	-0.338457	0.250568	-0.151584	0.614148	0.19178	0.548337	NA	NA
YBR214W::chr2_4	SDS24	YBR214W	Y				0.0404944	0.70806	-0.128706	0.160794	-0.0436442	0.635125	0.0576647	0.561262	NA	NA
YBR215W::chr2_4	HPC2	YBR215W	Y				-0.297134	0.250579	-0.203421	0.197923	-0.152882	0.361544	-0.165541	0.344646	NA	NA
YBR216C::chr2_4	YBP1	YBR216C	Y				-0.399136	0.190966	-0.68202	0.00149781	-0.453669	0.0256741	-0.16511	0.434868	NA	NA
YBR217W::chr2_4	ATG12	YBR217W	Y				-0.18169	0.451873	-0.105499	0.479463	-0.302973	0.0624831	0.186172	0.275675	NA	NA
YBR218C::chr2_4	PYC2	YBR218C	Y				0.0837909	0.591297	-0.168042	0.151138	-0.0686179	0.570139	-0.165695	0.194793	NA	NA
YBR219C::chr2_4	YBR219C	YBR219C	Y				-0.0372307	0.824071	-0.547227	0.00273803	-0.715137	0.000439569	-0.45631	0.0125624	NA	NA
YBR220C::chr2_4	YBR220C	YBR220C	Y				0.0497192	0.648125	-0.378988	0.000308743	-0.324372	0.00156021	-0.114812	0.226867	NA	NA
YBR221C::chr2_4	PDB1	YBR221C	Y				0.101799	0.610704	-0.593969	0.000786321	-0.38695	0.0180987	-0.0843276	0.605688	NA	NA
YBR221W-A::chr00_20	YBR221W-A	YBR221W-A	Y				0.257829	0.513836	-0.402859	0.134471	-0.292382	0.302396	-0.0758284	0.769993	NA	NA
YBR222C::chr2_4	PCS60	YBR222C	Y				0.167863	0.533819	-0.292478	0.117539	-0.0928342	0.621925	-0.206161	0.316427	NA	NA
YBR223C::chr2_4	TDP1	YBR223C	Y				0.146869	0.460947	-0.199171	0.125572	-0.124478	0.362812	0.0450975	0.72599	NA	NA
YBR224W::chr2_4	YBR224W	YBR224W	Y				-0.311579	0.455555	-0.458465	0.0917587	-0.110822	0.673988	0.237471	0.423922	NA	NA
YBR225W::chr2_4	YBR225W	YBR225W	Y				0.0315598	0.868835	-0.265264	0.191164	-0.0994426	0.628286	0.329783	0.136216	NA	NA
YBR226C::chr2_4	YBR226C	YBR226C	Y				0.173571	0.496367	-0.163034	0.334201	-0.336457	0.0606128	0.0273615	0.85542	NA	NA
YBR227C::chr2_4	MCX1	YBR227C	Y				-0.0922976	0.687072	-0.192682	0.301124	-0.18111	0.361898	0.0491223	0.784365	NA	NA
YBR228W::chr2_4	SLX1	YBR228W	Y				0.118356	0.477591	-0.0857577	0.419139	-0.088493	0.437084	0.141415	0.238675	NA	NA
YBR229C::chr2_4	ROT2	YBR229C	Y				-0.0901425	0.603819	0.227637	0.0886467	0.10725	0.434642	0.264021	0.0676979	NA	NA
YBR230C::chr2_4	OM14	YBR230C	Y				-0.207275	0.318859	0.112361	0.375325	0.129882	0.344583	0.161131	0.260268	NA	NA
YBR230W-A::chr00_22	YBR230W-A	YBR230W-A	Y				0.0568075	0.743455	0.203887	0.178571	0.107254	0.494625	-0.0629833	0.687274	NA	NA
YBR231C::chr2_4	SWC5	YBR231C	Y				-0.354085	0.506387	-0.349911	0.324671	-0.137598	0.690911	-0.232742	0.548337	NA	NA
YBR232C::chr00_8	YBR232C	YBR232C	Y				0.309564	0.416205	0.178232	0.446001	-0.0965476	0.681735	-0.218323	0.416175	NA	NA
YBR233W::chr2_4	PBP2	YBR233W	Y				-0.185068	0.393914	-0.240598	0.0804833	-0.307349	0.0317482	-0.100986	0.494767	NA	NA
YBR235W::chr2_4	YBR235W	YBR235W	Y				0.0241847	0.813759	-0.147333	0.132645	-0.178919	0.0791473	-0.108526	0.315541	NA	NA
YBR238C::chr2_4	YBR238C	YBR238C	Y				0.157069	0.544064	-0.134681	0.441069	-0.279145	0.13915	-0.213773	0.28364	NA	NA
YBR239C::chr2_4	ERT1	YBR239C	Y				-0.179009	0.292277	0.054924	0.579901	-0.113889	0.305975	0.0115662	0.895282	NA	NA
YBR240C::chr2_4	THI2	YBR240C	Y				-0.104167	0.591297	-0.0677239	0.615288	-0.21073	0.167542	0.134905	0.404816	NA	NA
YBR241C::chr2_4	YBR241C	YBR241C	Y				0.108633	0.555864	0.0555743	0.650844	0.11745	0.401009	0.151027	0.308718	NA	NA
YBR242W::chr2_4	YBR242W	YBR242W	Y				-0.107101	0.569568	-0.159725	0.25098	-0.196955	0.17792	0.105745	0.488129	NA	NA
YBR244W::chr2_4	GPX2	YBR244W	Y				-0.142281	0.672309	-0.326157	0.225202	-0.176743	0.523509	-0.36875	0.210925	NA	NA
YBR245C::chr2_4	ISW1	YBR245C	Y				0.179677	0.374176	-0.196196	0.117357	-0.295702	0.0254802	-0.1346	0.327448	NA	NA
YBR246W::chr2_4	RRT2	YBR246W	Y				-0.19485	0.335546	-0.478244	0.000946347	-0.663534	6.16e-05	-0.427794	0.00290002	NA	NA
YBR248C::chr2_4	HIS7	YBR248C	Y				-0.14214	0.438001	-0.0595423	0.586349	0.050698	0.659252	-0.0925967	0.465572	NA	NA
YBR249C::chr2_4	ARO4	YBR249C	Y				-0.105766	0.637148	-0.159299	0.352819	-0.0497988	0.758747	-0.175871	0.365202	NA	NA
YBR250W::chr2_4	SPO23	YBR250W	Y				0.199819	0.393914	-0.364616	0.0167379	-0.242237	0.106264	-0.284294	0.0724197	NA	NA
YBR251W::chr2_4	MRPS5	YBR251W	Y	Y			-0.472218	0.510088	-0.517952	0.280771	0.0977988	0.817698	-0.493466	0.356653	-0.485961	0.432964
YBR255W::chr2_4	MTC4	YBR255W	Y				-0.098628	0.677059	-0.309082	0.107848	-0.345721	0.0818892	-0.272131	0.191777	NA	NA
YBR258C::chr2_4	SHG1	YBR258C	Y				0.19273	0.468242	0.194217	0.265255	0.0673445	0.690273	0.178692	0.356034	NA	NA
YBR259W::chr2_4	YBR259W	YBR259W	Y				0.0509792	0.709426	-0.131895	0.261599	-0.140866	0.257141	-0.0922519	0.473419	NA	NA
YBR260C::chr2_4	RGD1	YBR260C	Y				0.0701899	0.566134	-0.013374	0.859531	-0.10505	0.271264	0.019239	0.819696	NA	NA
YBR261C::chr2_4	TAE1	YBR261C	Y				-0.0323352	0.823886	-0.109165	0.426063	-0.0943332	0.516688	0.0433943	0.754141	NA	NA
YBR262C::chr2_4	AIM5	YBR262C	Y				0.245089	0.427851	0.0440632	0.789672	0.232623	0.258818	0.0406684	0.823482	NA	NA
YBR263W::chr2_4	SHM1	YBR263W	Y				0.300331	0.342078	-0.0542912	0.746738	0.0816253	0.670714	0.0324037	0.850745	NA	NA
YBR264C::chr2_4	YPT10	YBR264C	Y				-0.400592	0.278738	-0.187063	0.396211	-0.101808	0.649633	0.254542	0.31011	NA	NA
YBR266C::chr2_4	SLM6	YBR266C	Y				-0.357657	0.708241	-0.263433	0.713203	-0.883909	0.30308	0.588183	0.507358	NA	NA
YBR267W::chr2_4	REI1	YBR267W	Y				0.15603	0.776417	-0.230261	0.618213	-0.85205	0.102097	-0.147854	0.762248	NA	NA
YBR268W::chr2_4	MRPL37	YBR268W	Y	Y			0.525796	0.593544	0.527843	0.461235	0.421822	0.579866	-0.0636062	0.913372	-1.55137	0.176021
YBR269C::chr00_1	FMP21	YBR269C	Y				0.213253	0.630614	-0.523132	0.129783	-0.865974	0.0190969	-0.422901	0.264824	NA	NA
YBR270C::chr00_16a	BIT2	YBR270C	Y				-0.0817028	0.657537	0.55534	0.000970431	0.338941	0.0287161	0.350051	0.0289716	NA	NA
YBR271W::chr00_1	YBR271W	YBR271W	Y				0.545121	0.179914	0.312424	0.218437	0.25185	0.348738	-0.198409	0.474767	NA	NA
YBR272C::chr00_16a	HSM3	YBR272C	Y				0.331898	0.196552	-0.202218	0.207208	0.150844	0.374872	0.0322603	0.827424	NA	NA
YBR273C::chr00_1	UBX7	YBR273C	Y				0.144634	0.569794	-0.0628046	0.706461	-0.102126	0.596086	-0.255857	0.216294	NA	NA
YBR274W::chr00_1	CHK1	YBR274W	Y				0.164944	0.545352	-0.23824	0.213073	-0.14317	0.472502	-0.238184	0.260514	NA	NA
YBR274W::chr00_23	CHK1	YBR274W	Y				-0.179011	0.46221	0.370164	0.0274964	0.299309	0.073944	0.0742608	0.660076	NA	NA
YBR275C::chr00_16a	RIF1	YBR275C	Y				-0.141213	0.513953	0.00922315	0.935442	0.162029	0.296081	0.0775645	0.621184	NA	NA
YBR276C::chr00_16a	PPS1	YBR276C	Y				0.143526	0.441782	-0.0416498	0.693585	-0.0340662	0.757747	0.0477158	0.696366	NA	NA
YBR277C::chr00_1	YBR277C	YBR277C	Y			Y	0.624705	0.400076	-0.886305	0.0636373	-1.14813	0.0216631	-2.51785	4.68e-05	NA	NA
YBR278W::chr00_1	DPB3	YBR278W	Y			Y	-0.448943	0.618334	-1.94674	0.00793909	-1.54436	0.0329979	-1.21842	0.103418	NA	NA
YBR279W::chr00_1	PAF1	YBR279W	Y				-1.01343	0.515309	-2.08078	0.0563853	-1.62797	0.141996	-1.29525	0.267275	NA	NA
YBR280C::chr00_16a	SAF1	YBR280C	Y				0.115628	0.702947	-0.347173	0.172194	-0.34494	0.195669	-0.233823	0.408878	NA	NA
YBR281C::chr00_1	DUG2	YBR281C	Y				-0.237234	0.599028	-0.672805	0.0551941	-1.03306	0.00619237	-0.529265	0.1544	NA	NA
YBR282W::chr00_1	MRPL27	YBR282W	Y				0.344019	0.451873	0.0421072	0.863657	-0.307507	0.323315	-0.285048	0.383266	NA	NA
YBR283C::chr00_1	SSH1	YBR283C	Y				-0.181798	0.833493	0.325519	0.676499	-0.756785	0.401974	-1.64763	0.0824339	NA	NA
YBR284W::chr00_1	YBR284W	YBR284W	Y				0.247119	0.453783	-0.426153	0.0516127	-0.673105	0.00466982	-0.787922	0.00147484	NA	NA
YBR285W::chr00_1	YBR285W	YBR285W	Y				0.0157304	0.953252	0.326267	0.318591	-0.240706	0.483314	-0.452793	0.210925	NA	NA
YBR286W::chr00_1	APE3	YBR286W	Y				-0.103666	0.65997	-0.549732	0.00640064	-0.68249	0.00190375	-0.51033	0.0136247	NA	NA
YBR287W::chr00_16a	YBR287W	YBR287W	Y				0.0244133	0.803808	-0.149336	0.10773	0.101195	0.296858	-0.102169	0.31616	NA	NA
YBR288C::chr00_16a	APM3	YBR288C	Y		Y		0.269124	0.642986	1.45531	0.00352203	1.8658	0.000706914	2.37402	6.3e-05	NA	NA
YBR289W::chr00_16a	SNF5	YBR289W	Y				0.77012	0.549583	-0.328161	0.689284	1.17341	0.224781	0.0753865	0.916272	NA	NA
YBR290W::chr00_1	BSD2	YBR290W	Y				0.491801	0.610467	0.449108	0.521457	-0.380149	0.610535	0.70726	0.385426	NA	NA
YBR291C::chr00_1	CTP1	YBR291C	Y				0.223258	0.76407	-1.09852	0.101669	-1.10725	0.108473	-0.9742	0.178329	NA	NA
YBR292C::chr00_1	YBR292C	YBR292C	Y				-0.236596	0.400076	-0.735863	0.000507775	-0.967343	5.1e-05	-0.487721	0.0131657	NA	NA
YBR293W::chr00_1	VBA2	YBR293W	Y				-0.420122	0.486332	-0.0354784	0.910843	0.223828	0.585745	-0.103072	0.787839	NA	NA
YBR294W::chr00_16a	SUL1	YBR294W	Y				-0.089845	0.555864	0.222687	0.0506444	0.143441	0.215126	0.138081	0.256448	NA	NA
YBR295W::chr00_1	PCA1	YBR295W	Y				0.242437	0.610467	-1.004	0.00925318	-0.743474	0.0516233	-0.880393	0.0265133	NA	NA
YBR296C-A::chr00_20	YBR296C-A	YBR296C-A	Y				0.209044	0.482566	0.278874	0.156561	0.546153	0.0108766	0.488831	0.0235258	NA	NA
YBR296C::chr00_1	PHO89	YBR296C	Y				-0.0909619	0.723537	-0.905529	0.000601359	-1.00627	0.000296609	-0.725687	0.00416835	NA	NA
YBR297W::chr00_1	MAL33	YBR297W	Y				-1.02594	0.385337	-0.714937	0.315256	-1.24542	0.0962393	-1.28708	0.102285	NA	NA
YBR298C::chr00_1	MAL31	YBR298C	Y			Y	-0.193506	0.797148	-1.39962	0.053841	-1.70233	0.0230156	-1.69969	0.0271548	NA	NA
YBR299W::chr00_17a	MAL32	YBR299W	Y				0.665466	0.0881338	0.10548	0.65065	-0.107974	0.667046	-0.0869907	0.730337	NA	NA
YBR300C::chr00_1	YBR300C	YBR300C	Y				-0.58156	0.296299	-0.638172	0.0694451	-0.803769	0.02776	-0.848923	0.0250593	NA	NA
YBR301W::chr00_16a	PAU24	YBR301W	Y				-0.137783	0.515671	0.080826	0.555177	0.0549996	0.692079	0.101389	0.518279	NA	NA
YCL001W-A::chr00_1	YCL001W-A	YCL001W-A	Y			Y	-0.434752	0.643927	-1.31651	0.0826039	-1.45476	0.0624831	-2.20775	0.00785737	NA	NA
YCL001W-B::chr00_20	YCL001W-B	YCL001W-B	Y				-0.0711419	0.764817	-0.118422	0.560805	0.166093	0.456219	-0.0591774	0.774413	NA	NA
YCL001W::chr3_1	RER1	YCL001W	Y				-0.0857185	0.677534	0.523263	0.00399931	0.224898	0.197326	0.282609	0.119785	NA	NA
YCL002C::chr00_22	YCL002C	YCL002C	Y				-0.0259364	0.81996	-0.0962619	0.365304	-0.0743479	0.509032	-0.083901	0.481896	NA	NA
YCL002C::chr3_1	YCL002C	YCL002C	Y				0.0666859	0.634516	0.21308	0.0570242	-0.0202296	0.830183	-0.15431	0.195279	NA	NA
YCL005W-A::chr00_23	VMA9	YCL005W-A	Y				-0.462105	0.587608	0.0293537	0.951874	-0.0166839	0.971083	1.34032	0.0548766	NA	NA
YCL005W::chr3_1	LDB16	YCL005W	Y				-0.391409	0.396868	0.290475	0.311838	0.490428	0.103653	0.465057	0.139785	NA	NA
YCL007C::chr3_1	YCL007C	YCL007C	Y				-0.360388	0.517776	-0.147511	0.668711	-0.265353	0.499401	0.857191	0.038717	NA	NA
YCL008C::chr3_1	STP22	YCL008C	Y				-0.282367	0.634746	-0.565509	0.221604	-0.896082	0.0650102	0.2323	0.636665	NA	NA
YCL009C::chr3_1	ILV6	YCL009C	Y				0.0324681	0.837909	-0.221868	0.166673	0.032385	0.817899	0.0721035	0.667963	NA	NA
YCL010C::chr3_1	SGF29	YCL010C	Y				-0.0980951	0.786322	1.19971	0.0013913	0.918104	0.011363	1.18046	0.00212803	NA	NA
YCL011C::chr3_1	GBP2	YCL011C	Y				-0.0993683	0.710917	0.375763	0.107331	0.297702	0.220263	0.0859144	0.71408	NA	NA
YCL012C::chr00_22	YCL012C	YCL012C	Y				0.0314344	0.866537	0.404236	0.0494349	0.492363	0.0208906	0.451938	0.0378614	NA	NA
YCL012W::chr3_1	YCL012W	YCL012W	Y				0.141334	0.587372	-0.228905	0.237284	0.10883	0.585266	-0.089512	0.661408	NA	NA
YCL013W::chr3_1	YCL013W	YCL013W	Y				0.0893799	0.692712	-0.144289	0.428031	0.166683	0.397879	0.118239	0.560725	NA	NA
YCL014W::chr00_22	BUD3	YCL014W	Y				0.146413	0.61525	0.464633	0.0431755	0.410245	0.0754167	0.466746	0.0545225	NA	NA
YCL014W::chr3_1	BUD3	YCL014W	Y				-0.205341	0.428102	-0.326329	0.0548642	-0.0266188	0.848915	0.0449166	0.777163	NA	NA
YCL016C::chr3_1	DCC1	YCL016C	Y				-1.14824	0.313885	-1.03409	0.143413	-0.256819	0.703601	-0.127509	0.8391	NA	NA
YCL021W-A::chr00_21	YCL021W-A	YCL021W-A	Y				0.0398989	0.815799	0.550372	0.00250202	0.363423	0.0359464	0.278811	0.118928	NA	NA
YCL022C::chr00_12	YCL022C	YCL022C	Y				-0.0378708	0.834889	0.218072	0.231397	-0.22953	0.232374	0.123343	0.535227	NA	NA
YCL024W::chr3_1	KCC4	YCL024W	Y				-0.0792178	0.618334	0.152459	0.205527	0.0957025	0.446734	-0.10872	0.41729	NA	NA
YCL025C::chr3_1	AGP1	YCL025C	Y				-0.116916	0.578906	0.108221	0.472089	-0.0745961	0.634276	-0.0775894	0.639337	NA	NA
YCL026C-A::chr00_16a	FRM2	YCL026C-A	Y				-0.160553	0.316092	0.329983	0.00280246	0.103694	0.326945	0.0671324	0.53637	NA	NA
YCL026C-B::chr00_21	HBN1	YCL026C-B	Y				0.0874131	0.69009	-0.262994	0.145002	-0.0894184	0.623582	-0.0483857	0.779801	NA	NA
YCL026C::chr3_1	YCL026C	YCL026C	Y				0.0548526	0.683282	-0.162499	0.136825	-0.0876047	0.440592	-0.133078	0.268201	NA	NA
YCL027W::chr3_1	FUS1	YCL027W	Y				-0.182054	0.50189	-0.121279	0.487399	0.226179	0.239492	0.170909	0.400356	NA	NA
YCL028W::chr3_1	RNQ1	YCL028W	Y				-0.195359	0.285791	0.129956	0.247789	-0.10495	0.37776	-0.0863404	0.484013	NA	NA
YCL029C::chr3_1	BIK1	YCL029C	Y				0.244223	0.634516	0.884059	0.0335946	-0.0626822	0.852362	-0.617167	0.157137	NA	NA
YCL030C::chr3_1	HIS4	YCL030C	Y				0.18792	0.54551	-0.218926	0.314417	0.16183	0.476958	0.140635	0.553589	NA	NA
YCL032W::chr3_1	STE50	YCL032W	Y				0.0848322	0.556978	0.114173	0.276648	-0.101381	0.363609	-0.232281	0.0437834	NA	NA
YCL033C::chr3_1	MXR2	YCL033C	Y				0.479824	0.102512	-0.0650228	0.696413	-0.343343	0.0807497	-0.181516	0.38639	NA	NA
YCL034W::chr3_1	LSB5	YCL034W	Y				0.152737	0.5521	0.0965691	0.578039	-0.161482	0.401249	0.183638	0.369218	NA	NA
YCL035C::chr00_11	GRX1	YCL035C	Y				-0.0855176	0.625764	-0.207801	0.126077	-0.160634	0.258085	-0.182777	0.216294	NA	NA
YCL036W::chr3_1	GFD2	YCL036W	Y				-0.147935	0.505931	-0.0599395	0.662403	-0.267756	0.0860663	-0.142101	0.395491	NA	NA
YCL037C::chr3_1	SRO9	YCL037C	Y				-0.349483	0.516652	-0.0858057	0.78291	-0.170425	0.641563	-0.312777	0.437271	NA	NA
YCL038C::chr00_12	ATG22	YCL038C	Y				0.24246	0.369645	-0.225401	0.174073	-0.302649	0.0799116	-0.17128	0.34951	NA	NA
YCL039W::chr3_1	GID7	YCL039W	Y				0.119065	0.46221	0.111225	0.29091	0.0564185	0.600508	0.0742622	0.519632	NA	NA
YCL040W::chr3_1	GLK1	YCL040W	Y				0.180819	0.400508	-0.184959	0.174764	-0.253615	0.0742291	-0.458404	0.00317098	NA	NA
YCL042W::chr3_1	YCL042W	YCL042W	Y				0.234701	0.49784	-0.338967	0.146666	-0.254079	0.302435	-0.15622	0.537046	NA	NA
YCL044C::chr3_1	MGR1	YCL044C	Y				0.039624	0.739469	-0.0913804	0.364226	-0.180201	0.0927803	0.154645	0.169673	NA	NA
YCL045C::chr3_1	EMC1	YCL045C	Y				0.143798	0.612254	-0.0213027	0.901589	0.0300494	0.868166	-0.21209	0.376174	NA	NA
YCL046W::chr3_1	YCL046W	YCL046W	Y				-0.290187	0.502576	-0.0300496	0.898212	-0.119863	0.675434	-0.246429	0.441605	NA	NA
YCL047C::chr3_1	POF1	YCL047C	Y				0.226872	0.387673	0.574595	0.00149781	0.832265	7.45e-05	0.744848	0.000193688	NA	NA
YCL048W::chr3_1	SPS22	YCL048W	Y				0.127559	0.624048	0.124871	0.513787	0.224881	0.284932	-0.05445	0.777305	NA	NA
YCL049C::chr3_1	YCL049C	YCL049C	Y				0.057344	0.807468	-0.0211322	0.904325	0.20747	0.374872	-0.15131	0.532099	NA	NA
YCL050C::chr3_1	APA1	YCL050C	Y				-0.0445475	0.748644	-0.048465	0.665827	0.0252573	0.815313	0.0264071	0.817852	NA	NA
YCL051W::chr3_1	LRE1	YCL051W	Y				-0.0687011	0.793706	-0.196498	0.410096	-0.115578	0.637089	0.0231903	0.906236	NA	NA
YCL055W::chr3_1	KAR4	YCL055W	Y				0.288146	0.460974	-0.234292	0.34843	0.0437191	0.840327	-0.211566	0.446249	NA	NA
YCL056C::chr3_1	PEX34	YCL056C	Y				-0.336164	0.323327	-0.413359	0.0576488	0.264151	0.237553	0.212405	0.36839	NA	NA
YCL057C-A::chr00_20	YCL057C-A	YCL057C-A	Y				-0.435399	0.46221	-0.382404	0.320769	-0.587324	0.150542	-0.563432	0.186164	NA	NA
YCL057W::chr3_1	PRD1	YCL057W	Y				-0.0369759	0.813759	-0.118419	0.414111	-0.184153	0.240467	-0.151115	0.36155	NA	NA
YCL058C::chr00_12	FYV5	YCL058C	Y				-0.49694	0.511202	-0.680806	0.183006	-0.867833	0.102897	-1.28658	0.021942	NA	NA
YCL060C::chr3_1	YCL060C	YCL060C	Y				-0.474608	0.469265	-0.650731	0.132835	-0.880942	0.0530609	-0.67335	0.152586	NA	NA
YCL061C::chr00_22	MRC1	YCL061C	Y				0.539442	0.24942	-0.140622	0.600724	-0.357921	0.235667	-0.348106	0.270616	NA	NA
YCL061C::chr3_1	MRC1	YCL061C	Y				1.39589	0.0674598	-0.549984	0.261298	-0.600896	0.245119	-0.592754	0.272797	NA	NA
YCL062W::chr3_1	YCL062W	YCL062W	Y				0.156234	0.603449	0.165413	0.45335	-0.111049	0.629987	-0.213224	0.400849	NA	NA
YCL063W::chr3_1	VAC17	YCL063W	Y				0.0699203	0.690951	0.167188	0.247598	-0.235086	0.120627	-0.188679	0.236464	NA	NA
YCL064C::chr3_1	CHA1	YCL064C	Y				-0.22826	0.533819	-0.0187817	0.92461	-0.122181	0.632312	-0.121821	0.64834	NA	NA
YCL069W::chr3_1	VBA3	YCL069W	Y				0.0388471	0.799693	0.278573	0.0577646	0.165619	0.273289	0.121113	0.441616	NA	NA
YCL074W::chr00_12	YCL074W	YCL074W	Y				0.106554	0.679447	-0.0475114	0.787673	0.255365	0.242339	0.0766381	0.715465	NA	NA
YCL075W::chr00_12	YCL075W	YCL075W	Y				0.0596887	0.616241	-0.0631912	0.46823	-0.167779	0.0751753	0.00808454	0.911006	NA	NA
YCL076W::chr00_12	YCL076W	YCL076W	Y				0.0716999	0.631273	-0.0701018	0.526836	-0.0106059	0.907977	-0.0346425	0.760264	NA	NA
YCR001W::chr3_1	YCR001W	YCR001W	Y				0.0772742	0.643005	-0.12221	0.343242	-0.0927238	0.494625	-0.0397244	0.756419	NA	NA
YCR002C::chr3_1	CDC10	YCR002C	Y				0.986712	0.247422	-0.165024	0.71875	0.489596	0.374872	0.341109	0.546058	NA	NA
YCR003W::chr3_1	MRPL32	YCR003W	Y	Y		Y	-0.538525	0.566893	-0.667186	0.332601	-0.592631	0.412913	-0.953374	0.210925	-1.62008	0.0109302
YCR004C::chr3_1	YCP4	YCR004C	Y				-0.143939	0.634746	0.234971	0.314164	0.182305	0.457231	0.117075	0.639337	NA	NA
YCR005C::chr3_1	CIT2	YCR005C	Y				0.123813	0.556584	0.251595	0.10562	-0.0392473	0.78182	0.0724648	0.654032	NA	NA
YCR006C::chr3_1	YCR006C	YCR006C	Y				-0.0879748	0.746245	-0.241791	0.308392	0.0969669	0.678132	0.129543	0.612396	NA	NA
YCR007C::chr3_1	YCR007C	YCR007C	Y				0.145458	0.635659	-0.0272601	0.888445	0.303838	0.227446	0.225945	0.397591	NA	NA
YCR008W::chr3_1	SAT4	YCR008W	Y				0.0190116	0.942424	-0.491969	0.126615	-0.221068	0.504777	-0.24545	0.482549	NA	NA
YCR009C::chr3_1	RVS161	YCR009C	Y	Y			-0.968179	0.500158	-0.64947	0.484609	-0.43909	0.647984	0.410833	0.682685	-0.566285	0.651598
YCR010C::chr3_1	ADY2	YCR010C	Y				-0.10204	0.60848	0.0849491	0.553515	-0.0685237	0.647984	0.170868	0.306661	NA	NA
YCR011C::chr3_1	ADP1	YCR011C	Y				-0.307715	0.37321	0.113473	0.571933	0.192123	0.388392	0.247711	0.291019	NA	NA
YCR014C::chr3_1	POL4	YCR014C	Y				-0.055535	0.797409	0.150432	0.442571	-0.178433	0.399761	0.0387245	0.833278	NA	NA
YCR015C::chr3_1	YCR015C	YCR015C	Y				0.100962	0.611264	0.258547	0.0914442	0.0753922	0.622029	-0.149598	0.372645	NA	NA
YCR016W::chr3_1	YCR016W	YCR016W	Y				0.24593	0.416205	-0.00495041	0.97208	0.374132	0.0624665	0.213223	0.315119	NA	NA
YCR017C::chr3_1	CWH43	YCR017C	Y				-0.496416	0.549248	-0.235271	0.664508	0.480601	0.43653	0.733497	0.261574	NA	NA
YCR019W::chr3_1	MAK32	YCR019W	Y				-0.198963	0.56781	0.176761	0.476426	-0.0659743	0.78182	-0.0165971	0.93326	NA	NA
YCR020C-A::chr3_1	MAK31	YCR020C-A	Y				-0.251187	0.46221	0.237528	0.287546	0.178331	0.446465	0.128092	0.596948	NA	NA
YCR020C::chr3_1	PET18	YCR020C	Y				0.130412	0.493788	-0.0651265	0.583448	0.0626112	0.624362	-0.0569402	0.667963	NA	NA
YCR020W-B::chr00_1	HTL1	YCR020W-B	Y				0.230359	0.841384	-0.232056	0.812263	0.889476	0.464748	-1.4343	0.266349	NA	NA
YCR021C::chr3_1	HSP30	YCR021C	Y				0.117279	0.486134	0.0728789	0.49253	0.0933665	0.418167	0.004876	0.953307	NA	NA
YCR022C::chr3_1	YCR022C	YCR022C	Y				0.140974	0.539174	0.252789	0.113107	0.229254	0.167334	-0.0204939	0.880767	NA	NA
YCR023C::chr3_1	YCR023C	YCR023C	Y				-0.115506	0.556329	0.154764	0.276986	0.171229	0.256316	0.0207013	0.868642	NA	NA
YCR024C-A::chr00_1	PMP1	YCR024C-A	Y	S			-0.776993	0.590167	-0.663068	0.520579	-0.865389	0.441207	-1.41584	0.231317	-0.173896	0.895621
YCR024C::chr00_1	SLM5	YCR024C	Y	Y			0.274842	0.609846	-0.606426	0.138656	0.460065	0.284829	-0.241348	0.581783	0.190679	0.767599
YCR025C::chr00_1	YCR025C	YCR025C	Y				0.155546	0.803808	-0.284971	0.603547	-0.881539	0.150935	-1.13264	0.0770316	NA	NA
YCR026C::chr00_1	NPP1	YCR026C	Y				0.570935	0.400076	-0.786755	0.0714889	-1.11196	0.0164375	-1.35396	0.00497513	NA	NA
YCR027C::chr00_1	RHB1	YCR027C	Y				0.780125	0.420881	-1.48366	0.0216887	-1.0907	0.0888799	-0.803479	0.234027	NA	NA
YCR028C-A::chr00_16a	RIM1	YCR028C-A	Y	Y			-0.356678	0.627094	-0.561053	0.315921	0.290384	0.614148	0.0235591	0.955379	-0.243712	0.766554
YCR028C::chr00_1	FEN2	YCR028C	Y				0.290763	0.694489	0.388538	0.508153	-1.07223	0.0935017	0.134308	0.816091	NA	NA
YCR030C::chr00_16a	SYP1	YCR030C	Y				0.0780046	0.547548	0.140576	0.129421	0.126409	0.190563	0.0549914	0.578791	NA	NA
YCR031C::chr00_1	RPS14A	YCR031C	Y				-0.244684	0.746237	-0.818451	0.21642	-0.423238	0.536191	-0.451119	0.533546	NA	NA
YCR032W::chr00_16a	BPH1	YCR032W	Y				0.321329	0.519682	-0.0894687	0.758667	-0.538164	0.128977	0.562935	0.127361	NA	NA
YCR033W::chr00_16a	SNT1	YCR033W	Y				0.0654709	0.708241	-0.512754	0.0020474	-0.514502	0.00270481	-0.281552	0.0852012	NA	NA
YCR034W::chr00_1	FEN1	YCR034W	Y			Y	-0.828388	0.591297	-3.49397	0.00533072	0.642625	0.588386	-1.01808	0.426917	NA	NA
YCR036W::chr00_1	RBK1	YCR036W	Y				0.634303	0.551851	-0.392773	0.583448	-1.57458	0.0507764	-1.11404	0.181714	NA	NA
YCR037C::chr00_1	PHO87	YCR037C	Y				1.15554	0.393914	0.920027	0.269844	0.7206	0.407956	-0.374686	0.66962	NA	NA
YCR043C::chr00_1	YCR043C	YCR043C	Y				0.426869	0.556992	-0.499846	0.342679	0.301449	0.582063	-0.152363	0.767939	NA	NA
YCR044C::chr00_1	PER1	YCR044C	Y	Y			-0.920925	0.425343	0.12891	0.833725	-0.204213	0.764138	0.315287	0.679011	-0.504997	0.58583
YCR045C::chr00_1	RRT12	YCR045C	Y			Y	-0.0904002	0.902456	-1.88909	0.02937	-1.04963	0.229867	-1.35113	0.135647	NA	NA
YCR046C::chr00_16a	IMG1	YCR046C	Y	Y			0.043374	0.899329	-0.104828	0.749864	-0.287299	0.468687	0.163554	0.680453	0.316077	0.58583
YCR047C::chr00_16a	BUD23	YCR047C	Y				0.256287	0.599028	-0.267661	0.451014	-0.647249	0.0899462	-0.578128	0.148548	NA	NA
YCR048W::chr00_16a	ARE1	YCR048W	Y				0.187332	0.46221	0.185857	0.264271	0.31502	0.0707153	0.143293	0.436146	NA	NA
YCR049C::chr00_1	YCR049C	YCR049C	Y				-0.438028	0.0881338	-0.359656	0.0376546	-0.771443	0.000232145	-0.726622	0.000365277	NA	NA
YCR050C::chr00_1	YCR050C	YCR050C	Y			Y	0.871566	0.438705	-1.54468	0.0383252	-2.49167	0.0025625	-1.54563	0.0494312	NA	NA
YCR051W::chr00_1	YCR051W	YCR051W	Y				0.607209	0.351804	-0.963897	0.0220719	-1.02686	0.0176469	-0.670092	0.125061	NA	NA
YCR053W::chr00_16a	THR4	YCR053W	Y				0.0913601	0.468242	0.0205411	0.771663	0.0828105	0.344615	0.115764	0.20073	NA	NA
YCR059C::chr00_1	YIH1	YCR059C	Y				-0.558925	0.513836	-1.1883	0.0485138	-0.68779	0.260687	-1.40716	0.0271548	NA	NA
YCR060W::chr00_16a	TAH1	YCR060W	Y				-0.0594697	0.644841	0.0975426	0.334699	0.122325	0.257135	0.201315	0.0732907	NA	NA
YCR061W::chr00_1	YCR061W	YCR061W	Y			Y	-0.553563	0.562934	-0.41952	0.532897	-1.40969	0.0579639	-2.02825	0.00966486	NA	NA
YCR061W::chr00_22	YCR061W	YCR061W	Y				0.0571741	0.723537	0.422266	0.00538124	0.378114	0.0128048	0.232575	0.127361	NA	NA
YCR061W::chr00_23	YCR061W	YCR061W	Y				-0.0162396	0.891607	0.228307	0.0847966	0.258158	0.0599465	0.0964511	0.498927	NA	NA
YCR062W::chr00_16a	YCR062W	YCR062W	Y				0.217294	0.387673	-0.0828884	0.569887	-0.0965836	0.543318	0.168475	0.322982	NA	NA
YCR063W::chr00_1	BUD31	YCR063W	Y				0.655487	0.512253	-1.05721	0.121031	-0.868647	0.222251	-0.303688	0.66962	NA	NA
YCR064C::chr00_16a	YCR064C	YCR064C	Y			Y	0.390287	0.475082	-1.52339	0.000399073	-0.839831	0.0272757	-0.634005	0.106484	NA	NA
YCR065W::chr00_1	HCM1	YCR065W	Y				-1.40893	0.418344	-1.5653	0.1572	-0.360146	0.731857	-1.38858	0.254559	NA	NA
YCR066W::chr00_1	RAD18	YCR066W	Y			Y	0.300725	0.748309	-0.222758	0.753996	0.649096	0.450676	-1.96836	0.0296724	NA	NA
YCR067C::chr00_16a	SED4	YCR067C	Y				-0.110487	0.562934	0.0776462	0.561543	-0.0219376	0.853384	-0.166072	0.285842	NA	NA
YCR068W::chr00_1	ATG15	YCR068W	Y				-0.996741	0.525126	-1.2002	0.261278	-1.62093	0.149342	-0.824102	0.482188	NA	NA
YCR069W::chr00_16a	CPR4	YCR069W	Y				-0.0545994	0.754354	0.166634	0.276648	0.245913	0.125858	0.270517	0.107836	NA	NA
YCR071C::chr00_1	IMG2	YCR071C	Y	Y			0.329136	0.632483	-0.409513	0.428934	-0.592211	0.293183	-0.57482	0.330867	0.0776192	0.901519
YCR073C::chr00_16a	SSK22	YCR073C	Y				0.0468138	0.705627	-0.0813035	0.420876	0.0527521	0.616679	-0.0182001	0.844552	NA	NA
YCR073W-A::chr00_1	SOL2	YCR073W-A	Y				-0.791448	0.301662	-0.407837	0.37995	0.357287	0.469264	-0.171738	0.720823	NA	NA
YCR075C::chr00_16a	ERS1	YCR075C	Y				0.0167138	0.923817	0.0358975	0.836324	0.167306	0.438923	0.126271	0.571288	NA	NA
YCR075W-A::chr00_20	YCR075W-A	YCR075W-A	Y				0.137365	0.557524	-0.406615	0.024708	-0.442405	0.0175076	-0.117008	0.534229	NA	NA
YCR076C::chr00_1	YCR076C	YCR076C	Y				0.219149	0.542513	-0.140936	0.553535	0.521072	0.0487923	0.0891331	0.723088	NA	NA
YCR077C::chr00_1	PAT1	YCR077C	Y				-0.52964	0.549248	1.01888	0.108941	0.659884	0.323315	1.06907	0.119953	NA	NA
YCR079W::chr00_1	PTC6	YCR079W	Y				0.123666	0.810036	-0.254381	0.578649	-0.685444	0.17792	-0.433747	0.420931	NA	NA
YCR081W::chr00_1	SRB8	YCR081W	Y			Y	1.10329	0.35479	-0.376368	0.584508	-0.712342	0.359189	-1.80134	0.0252831	NA	NA
YCR082W::chr00_1	AHC2	YCR082W	Y				0.176085	0.759396	1.26641	0.0182857	0.75327	0.158224	0.417422	0.452884	NA	NA
YCR083W::chr00_16a	TRX3	YCR083W	Y				0.131313	0.460481	0.180336	0.119758	0.10802	0.374872	0.108931	0.397024	NA	NA
YCR084C::chr00_16a	TUP1	YCR084C	Y				0.350687	0.282839	0.105079	0.579063	1.30912	6.75e-06	0.118693	0.581974	NA	NA
YCR085W::chr00_1	YCR085W	YCR085W	Y				1.0634	0.226102	-0.560539	0.301158	-1.25077	0.0301529	-1.37384	0.021942	NA	NA
YCR086W::chr00_1	CSM1	YCR086W	Y				-0.625605	0.560079	-1.35247	0.0924121	-1.48517	0.0727493	-1.10255	0.202483	NA	NA
YCR087C-A::chr00_1	YCR087C-A	YCR087C-A	Y				0.506777	0.393914	-1.35899	0.00115206	-1.12194	0.00589065	-0.625985	0.118459	NA	NA
YCR087W::chr00_1	YCR087W	YCR087W	Y			Y	0.973248	0.069864	-1.59728	0.000234456	-1.2407	0.00243902	-1.31525	0.00148132	NA	NA
YCR088W::chr00_16a	ABP1	YCR088W	Y				-0.0289411	0.84027	-0.0317624	0.794353	-0.128466	0.399022	0.0286947	0.829293	NA	NA
YCR089W::chr00_16a	FIG2	YCR089W	Y				0.149139	0.549248	0.150214	0.38693	0.25532	0.170132	0.0523819	0.762407	NA	NA
YCR090C::chr00_2	YCR090C	YCR090C	Y				-0.367951	0.495372	-0.087031	0.776795	-0.318687	0.39832	-0.669613	0.0897004	NA	NA
YCR091W::chr00_2	KIN82	YCR091W	Y				-0.0433255	0.88771	-0.162489	0.600521	0.150125	0.647984	-0.0887349	0.780206	NA	NA
YCR092C::chr00_2	MSH3	YCR092C	Y				0.353803	0.565114	0.53593	0.236959	0.537908	0.260267	0.0781597	0.845949	NA	NA
YCR094W::chr00_2	CDC50	YCR094W	Y		Y		-0.422847	0.546289	1.88043	0.00101612	1.59573	0.00444194	1.18898	0.0296724	NA	NA
YCR095C::chr00_14	OCA4	YCR095C	Y				-0.316917	0.171288	-0.558293	0.000891437	-0.424631	0.00796412	-0.525438	0.00186036	NA	NA
YCR095W-A::chr00_23	YCR095W-A	YCR095W-A	Y				0.013107	0.914912	0.224627	0.118007	0.477552	0.00336848	0.319224	0.0410399	NA	NA
YCR098C::chr00_2	GIT1	YCR098C	Y			Y	0.0758478	0.923334	0.255765	0.750502	-2.13274	0.0309444	0.342863	0.716857	NA	NA
YCR099C::chr00_2	YCR099C	YCR099C	Y				-0.442938	0.59639	-0.32737	0.580897	1.17758	0.073944	-0.748954	0.282617	NA	NA
YCR100C::chr00_2	YCR100C	YCR100C	Y				1.00008	0.0196713	0.342645	0.22272	-0.152282	0.596086	-0.788153	0.0116067	NA	NA
YCR101C::chr00_2	YCR101C	YCR101C	Y				-0.568103	0.265572	1.07195	0.00201221	-0.476289	0.143403	-0.423477	0.213417	NA	NA
YCR102C::chr00_2	YCR102C	YCR102C	Y				-0.587979	0.669369	-0.333224	0.728408	0.952443	0.406691	-0.815076	0.498863	NA	NA
YCR102W-A::chr00_14	YCR102W-A	YCR102W-A	Y				-0.341301	0.200505	0.304501	0.0739082	-0.0322117	0.824925	0.0205131	0.885515	NA	NA
YCR105W::chr00_2	ADH7	YCR105W	Y				-0.334158	0.620652	0.349122	0.481141	0.197737	0.690911	-0.705146	0.211211	NA	NA
YCR106W::chr00_2	RDS1	YCR106W	Y				-0.0187556	0.944139	0.209952	0.503831	-0.332339	0.340511	-0.197293	0.576731	NA	NA
YCR107W::chr00_17a	AAD3	YCR107W	Y				0.31485	0.497531	0.283908	0.354027	-0.0449629	0.863759	-0.226504	0.506225	NA	NA
YDL001W::chr4_1	RMD1	YDL001W	Y				0.0319919	0.890784	-0.397531	0.119132	-0.137285	0.596086	-0.222926	0.427401	NA	NA
YDL002C::chr4_1	NHP10	YDL002C	Y				0.329126	0.441782	-0.468514	0.090451	-0.473232	0.0953933	0.158588	0.589241	NA	NA
YDL006W::chr4_1	PTC1	YDL006W	Y				-0.496438	0.533819	0.87542	0.113888	0.741516	0.197522	1.23315	0.0399275	NA	NA
YDL009C::chr4_1	YDL009C	YDL009C	Y				0.172347	0.582384	-0.121754	0.578974	-0.0992091	0.666906	0.119173	0.629209	NA	NA
YDL010W::chr4_1	GRX6	YDL010W	Y				0.05038	0.783351	-0.185928	0.267712	-0.211586	0.232374	0.091347	0.612392	NA	NA
YDL011C::chr4_1	YDL011C	YDL011C	Y				0.18681	0.511095	-0.0088987	0.951709	-0.0916207	0.634276	0.155196	0.459011	NA	NA
YDL012C::chr4_1	YDL012C	YDL012C	Y				0.233598	0.277933	-0.0646646	0.600724	0.123358	0.374968	0.0868167	0.542851	NA	NA
YDL013W::chr4_1	SLX5	YDL013W	Y				0.533003	0.682532	-1.5498	0.143413	-1.25606	0.258319	-1.69327	0.140506	NA	NA
YDL018C::chr4_1	ERP3	YDL018C	Y				0.0435469	0.746121	-0.142765	0.22272	0.0136826	0.885263	0.0779556	0.5394	NA	NA
YDL019C::chr4_1	OSH2	YDL019C	Y				0.179437	0.540455	-0.0638585	0.720565	-0.202007	0.349225	0.173267	0.438992	NA	NA
YDL020C::chr4_1	RPN4	YDL020C	Y				0.156425	0.46221	-0.828985	1.87e-05	-0.506583	0.00194409	-0.189217	0.216294	NA	NA
YDL021W::chr4_1	GPM2	YDL021W	Y				0.0954285	0.68885	-0.0727079	0.678766	-0.0692124	0.711352	0.218349	0.314728	NA	NA
YDL022W::chr4_1	GPD1	YDL022W	Y				0.0988408	0.588258	-0.166979	0.220293	-0.208617	0.144234	0.0133039	0.904435	NA	NA
YDL023C::chr4_1	YDL023C	YDL023C	Y				0.118913	0.407822	-0.602105	5.72e-06	-0.397294	0.0003929	-0.305435	0.00317098	NA	NA
YDL024C::chr4_1	DIA3	YDL024C	Y				0.14817	0.481202	-0.0325887	0.782632	0.0621911	0.650127	0.0767869	0.606849	NA	NA
YDL025C::chr4_1	RTK1	YDL025C	Y				0.355629	0.200505	-0.624376	0.00140564	-0.620602	0.00209829	-0.483858	0.0119017	NA	NA
YDL026W::chr00_23	YDL026W	YDL026W	Y				-0.102643	0.656986	0.292775	0.113107	0.320568	0.0927803	0.235363	0.24279	NA	NA
YDL026W::chr4_1	YDL026W	YDL026W	Y				0.128687	0.539174	-0.0756283	0.579063	-0.0647077	0.650223	0.061361	0.683155	NA	NA
YDL027C::chr4_1	YDL027C	YDL027C	Y				0.161951	0.306698	-0.147917	0.133682	-0.141289	0.170134	0.0726231	0.498863	NA	NA
YDL032W::chr4_1	YDL032W	YDL032W	Y	Y			-0.130576	0.791817	0.218119	0.608391	-0.419047	0.383843	-0.105155	0.808167	-0.29598	0.672861
YDL033C::chr4_1	SLM3	YDL033C	Y				0.459666	0.393914	-0.244004	0.450665	-1.17021	0.00243902	-0.824257	0.0248193	NA	NA
YDL034W::chr4_1	YDL034W	YDL034W	Y				0.216191	0.388644	-0.135087	0.367457	-0.188958	0.242112	0.111518	0.506225	NA	NA
YDL035C::chr4_1	GPR1	YDL035C	Y				0.130863	0.764544	-0.266504	0.478817	0.0749964	0.825452	0.0727766	0.836646	NA	NA
YDL036C::chr00_23	PUS9	YDL036C	Y				0.209026	0.393914	0.0866058	0.546796	0.186111	0.240607	0.275359	0.0953801	NA	NA
YDL036C::chr4_1	PUS9	YDL036C	Y				0.148537	0.564685	-0.237954	0.209929	-0.219837	0.273289	0.166485	0.429051	NA	NA
YDL037C::chr4_1	BSC1	YDL037C	Y				0.180833	0.491119	-0.570316	0.00292284	-0.462567	0.0138976	-0.281537	0.136632	NA	NA
YDL038C::chr4_1	YDL038C	YDL038C	Y				-0.109264	0.708241	-0.233112	0.340409	-0.21857	0.399524	0.107952	0.67635	NA	NA
YDL039C::chr4_1	PRM7	YDL039C	Y				0.0353401	0.76407	-0.0869499	0.392404	0.0527503	0.617216	0.150821	0.186417	NA	NA
YDL040C::chr4_1	NAT1	YDL040C	Y				0.479125	0.631137	-0.7798	0.310762	-0.878599	0.280822	0.416335	0.615137	NA	NA
YDL041W::chr4_1	YDL041W	YDL041W	Y				-0.648523	0.309864	-0.402452	0.305615	0.39698	0.34285	-0.267188	0.535142	NA	NA
YDL044C::chr4_1	MTF2	YDL044C	Y	Y		Y	0.337197	0.647465	0.378712	0.497959	0.253621	0.660184	0.0548025	0.907249	-2.05215	0.000281224
YDL045W-A::chr4_1	MRP10	YDL045W-A	Y				0.0841827	0.688001	-0.0386857	0.789672	-0.0327687	0.826292	-0.123534	0.509609	NA	NA
YDL046W::chr4_1	NPC2	YDL046W	Y				-0.0934989	0.594058	-0.0922912	0.470138	0.0520914	0.6861	-0.0559132	0.684034	NA	NA
YDL047W::chr4_1	SIT4	YDL047W	Y				-0.424883	0.661648	-0.369163	0.608026	-1.09808	0.174592	0.500957	0.548337	NA	NA
YDL048C::chr4_1	STP4	YDL048C	Y				0.0757721	0.627094	-0.134552	0.261417	0.0701935	0.571162	0.0899346	0.493917	NA	NA
YDL049C::chr4_1	KNH1	YDL049C	Y				0.181934	0.516128	-0.329581	0.088676	-0.0731412	0.690911	0.167408	0.427975	NA	NA
YDL050C::chr4_1	YDL050C	YDL050C	Y				0.0877972	0.616241	-0.0599346	0.624853	0.0582865	0.65556	-0.0478066	0.721394	NA	NA
YDL051W::chr4_1	LHP1	YDL051W	Y				-0.14976	0.274117	-0.149308	0.0775243	0.0625865	0.468667	-0.0575732	0.526146	NA	NA
YDL052C::chr4_1	SLC1	YDL052C	Y				0.255925	0.135926	-0.249111	0.0296832	-0.133219	0.249571	0.0785667	0.511011	NA	NA
YDL053C::chr4_1	PBP4	YDL053C	Y				0.0265084	0.841886	-0.16747	0.217205	-0.135033	0.347377	-0.00784659	0.939898	NA	NA
YDL054C::chr4_1	MCH1	YDL054C	Y				0.213162	0.285791	-0.168948	0.172194	-0.1042	0.416618	0.0192819	0.859206	NA	NA
YDL056W::chr4_1	MBP1	YDL056W	Y	Y			-0.362268	0.61959	0.705691	0.204031	-0.265973	0.634115	0.138767	0.792456	0.646959	0.429423
YDL057W::chr4_1	YDL057W	YDL057W	Y				0.123495	0.64814	-0.257738	0.229944	-0.296884	0.188024	0.0604126	0.771123	NA	NA
YDL059C::chr4_1	RAD59	YDL059C	Y				0.527141	0.190966	-0.460333	0.0729968	-0.258589	0.331939	-0.129875	0.627545	NA	NA
YDL061C::chr4_1	RPS29B	YDL061C	Y				0.133293	0.823939	-0.658132	0.25957	-0.440613	0.468268	-0.232243	0.698195	NA	NA
YDL062W::chr4_1	YDL062W	YDL062W	Y				-0.417871	0.480856	-0.410061	0.29257	-0.636248	0.118917	0.137539	0.7256	NA	NA
YDL063C::chr4_1	YDL063C	YDL063C	Y				-0.00345121	0.981499	-0.318601	0.108506	-0.394175	0.0576922	0.254278	0.240065	NA	NA
YDL065C::chr4_1	PEX19	YDL065C	Y				-0.171602	0.464059	-0.219158	0.155946	0.154931	0.34285	0.121438	0.47017	NA	NA
YDL066W::chr4_1	IDP1	YDL066W	Y				0.240878	0.611264	-0.835025	0.0271293	-0.174174	0.632679	0.0974249	0.778587	NA	NA
YDL067C::chr4_1	COX9	YDL067C	Y	Y			0.288623	0.713572	0.564556	0.392404	-1.06779	0.132034	-0.398805	0.583683	0.134835	0.880164
YDL068W::chr4_1	YDL068W	YDL068W	Y	Y			-0.255806	0.697448	-0.862885	0.116296	0.808364	0.158224	-0.538537	0.374507	-0.513427	0.653244
YDL069C::chr00_23	CBS1	YDL069C	Y	Y			0.19327	0.746245	-0.0775146	0.859531	-1.26359	0.0241506	0.414975	0.467908	-0.595105	0.429423
YDL069C::chr4_1	CBS1	YDL069C	Y	Y			-0.281181	0.690951	-0.397423	0.47783	-0.705337	0.250218	-0.825283	0.194793	-0.595105	0.464224
YDL070W::chr4_1	BDF2	YDL070W	Y				-0.146602	0.566134	-0.33273	0.0828842	-0.406588	0.0412513	0.0654317	0.72737	NA	NA
YDL071C::chr4_1	YDL071C	YDL071C	Y				0.169595	0.491119	-0.194424	0.231952	-0.333824	0.0525509	0.136407	0.444919	NA	NA
YDL072C::chr4_1	YET3	YDL072C	Y				0.172948	0.393914	-0.108232	0.372478	-0.192751	0.138246	0.123942	0.369619	NA	NA
YDL073W::chr4_1	YDL073W	YDL073W	Y				0.29965	0.393914	-0.247015	0.251434	-0.154454	0.491639	0.131657	0.571288	NA	NA
YDL074C::chr4_1	BRE1	YDL074C	Y				0.15241	0.694563	-0.292127	0.355384	-0.485329	0.151347	0.0819409	0.789918	NA	NA
YDL075W::chr4_1	RPL31A	YDL075W	Y				-0.158258	0.795484	-0.627336	0.267494	-1.04836	0.0762581	-0.547469	0.385471	NA	NA
YDL076C::chr4_1	RXT3	YDL076C	Y				0.148124	0.493788	-0.177857	0.21403	-0.326228	0.0316006	-0.473523	0.00371236	NA	NA
YDL077C::chr00_23	VAM6	YDL077C	Y		Y		0.198878	0.533819	0.84548	0.000860381	0.737259	0.00324478	2.17302	1.4e-08	NA	NA
YDL077C::chr4_1	VAM6	YDL077C	Y				0.674923	0.237928	-0.249106	0.464185	-0.196832	0.586563	0.920396	0.0175884	NA	NA
YDL078C::chr4_1	MDH3	YDL078C	Y				0.0844411	0.601378	-0.144849	0.234161	-0.184403	0.150034	0.112258	0.409636	NA	NA
YDL079C::chr4_1	MRK1	YDL079C	Y				0.12735	0.511202	-0.0434781	0.706543	-0.114815	0.401281	-0.0748459	0.596717	NA	NA
YDL080C::chr4_1	THI3	YDL080C	Y				0.131914	0.477945	0.104776	0.37918	0.0986918	0.437084	0.29443	0.0275017	NA	NA
YDL081C::chr4_1	RPP1A	YDL081C	Y				0.675158	0.316092	0.160531	0.673114	-0.577033	0.189631	0.297849	0.514329	NA	NA
YDL082W::chr4_1	RPL13A	YDL082W	Y				-0.29242	0.54776	-0.195187	0.553507	-0.268606	0.456219	0.232816	0.536456	NA	NA
YDL083C::chr4_1	RPS16B	YDL083C	Y				0.317372	0.39754	-1.19182	9.68e-05	-0.844259	0.00209829	-0.34968	0.174722	NA	NA
YDL085C-A::chr00_20	YDL085C-A	YDL085C-A	Y				0.0805305	0.639403	-0.102484	0.429445	-0.139487	0.32558	0.227797	0.118976	NA	NA
YDL085W::chr4_1	NDE2	YDL085W	Y				0.120726	0.512988	0.0563316	0.625471	0.100082	0.443444	0.0921934	0.500016	NA	NA
YDL086W::chr4_1	YDL086W	YDL086W	Y				0.0937828	0.586181	0.138245	0.278131	0.174754	0.193406	0.145207	0.306311	NA	NA
YDL088C::chr4_1	ASM4	YDL088C	Y				0.0793678	0.69009	0.205901	0.207208	0.311309	0.0686994	0.192727	0.286163	NA	NA
YDL089W::chr4_1	NUR1	YDL089W	Y				0.289993	0.389419	0.37834	0.0719162	0.298398	0.167794	0.16247	0.47017	NA	NA
YDL090C::chr4_1	RAM1	YDL090C	Y			Y	0.855419	0.502576	-1.79407	0.0440641	-1.42726	0.110534	-0.891549	0.348197	NA	NA
YDL091C::chr4_1	UBX3	YDL091C	Y				0.138591	0.49638	-0.161832	0.235872	-0.0238812	0.83841	0.122611	0.420468	NA	NA
YDL093W::chr4_1	PMT5	YDL093W	Y				0.165309	0.496082	0.178763	0.269844	0.365559	0.0335344	0.248629	0.162307	NA	NA
YDL094C::chr4_1	YDL094C	YDL094C	Y				0.0488412	0.69135	-0.269756	0.0124701	-0.128468	0.230118	-0.0286574	0.770688	NA	NA
YDL095W::chr4_1	PMT1	YDL095W	Y				0.100619	0.628739	0.299139	0.0683221	0.449282	0.0106475	0.618401	0.00114011	NA	NA
YDL096C::chr4_2	OPI6	YDL096C	Y				0.0794451	0.586181	-0.0513157	0.61055	0.0787046	0.48494	0.0670181	0.56706	NA	NA
YDL099W::chr4_2	BUG1	YDL099W	Y				0.0625185	0.841414	0.427856	0.180485	0.395761	0.238826	0.114014	0.722361	NA	NA
YDL100C::chr4_2	GET3	YDL100C	Y				-0.0280265	0.902851	0.554676	0.0396985	0.624616	0.0239862	0.345547	0.224974	NA	NA
YDL101C::chr4_2	DUN1	YDL101C	Y				0.689613	0.447421	-1.1327	0.0576154	-0.444702	0.462591	-0.570472	0.377673	NA	NA
YDL104C::chr4_2	QRI7	YDL104C	Y				0.0359673	0.905115	-0.268355	0.421047	-0.31893	0.378519	-0.12601	0.717008	NA	NA
YDL106C::chr4_2	PHO2	YDL106C	Y			Y	-0.225133	0.770374	-1.64153	0.0255419	-0.692973	0.348738	-0.521296	0.494819	NA	NA
YDL107W::chr4_2	MSS2	YDL107W	Y	Y			0.074877	0.773735	0.125951	0.57484	0.23585	0.347223	-0.36918	0.1543	-1.10525	0.110909
YDL109C::chr4_2	YDL109C	YDL109C	Y				0.427368	0.740562	-1.30172	0.245199	-0.138333	0.879798	1.68149	0.171827	NA	NA
YDL110C::chr4_2	TMA17	YDL110C	Y				-0.0439987	0.709426	0.119316	0.239228	0.221649	0.039308	0.123077	0.272797	NA	NA
YDL112W::chr4_2	TRM3	YDL112W	Y				0.117772	0.610467	0.191229	0.2745	0.700208	0.00091095	0.379585	0.0488483	NA	NA
YDL113C::chr4_2	ATG20	YDL113C	Y				0.149343	0.559145	0.231008	0.219749	0.308291	0.116654	0.510044	0.0141429	NA	NA
YDL114W::chr4_2	YDL114W	YDL114W	Y				0.118176	0.469265	0.133777	0.212523	0.130484	0.249571	0.0973239	0.416175	NA	NA
YDL115C::chr4_2	IWR1	YDL115C	Y		Y		0.438641	0.66244	-0.954753	0.231952	-0.0577829	0.925203	2.21219	0.0126524	NA	NA
YDL116W::chr4_2	NUP84	YDL116W	Y			Y	0.642296	0.672309	-1.70705	0.161875	-2.58597	0.0445029	-3.08067	0.0215929	NA	NA
YDL117W::chr4_2	CYK3	YDL117W	Y				0.80064	0.504766	0.195905	0.776731	0.80775	0.345367	0.896638	0.316469	NA	NA
YDL118W::chr4_2	YDL118W	YDL118W	Y				0.241297	0.539174	-0.538868	0.053841	-0.319117	0.26166	0.0985549	0.718449	NA	NA
YDL119C::chr4_2	YDL119C	YDL119C	Y				0.118451	0.662312	-0.254305	0.238089	-0.0793534	0.701335	0.511426	0.0308014	NA	NA
YDL121C::chr4_2	YDL121C	YDL121C	Y				0.0481455	0.702947	0.11106	0.291777	0.133673	0.230516	0.200261	0.0846144	NA	NA
YDL122W::chr4_2	UBP1	YDL122W	Y				0.0924046	0.564971	-0.0942007	0.413919	0.178547	0.150935	0.26582	0.0401639	NA	NA
YDL123W::chr4_2	SNA4	YDL123W	Y				0.207038	0.424483	0.289119	0.0829369	0.173881	0.31624	0.15013	0.410956	NA	NA
YDL124W::chr4_2	YDL124W	YDL124W	Y				0.216081	0.451873	-0.18971	0.300682	0.335382	0.0813232	0.320392	0.111503	NA	NA
YDL125C::chr4_2	HNT1	YDL125C	Y				-0.0747759	0.702947	-0.227947	0.164999	-0.0666353	0.678132	0.172995	0.341363	NA	NA
YDL127W::chr4_2	PCL2	YDL127W	Y				0.198168	0.544126	0.448203	0.056984	0.585893	0.0177511	0.331732	0.185466	NA	NA
YDL128W::chr4_2	VCX1	YDL128W	Y				0.079563	0.542513	0.194472	0.0400863	-0.0997731	0.299235	0.129096	0.194793	NA	NA
YDL129W::chr4_2	YDL129W	YDL129W	Y				0.0961324	0.568639	0.0121994	0.902604	0.260591	0.0485817	0.21502	0.115369	NA	NA
YDL130W-A::chr00_2	STF1	YDL130W-A	Y				-0.358299	0.533819	0.521946	0.189158	-0.38053	0.365308	0.18289	0.661884	NA	NA
YDL130W::chr4_2	RPP1B	YDL130W	Y				0.110347	0.632969	0.345991	0.0591968	0.300097	0.107574	0.214113	0.278326	NA	NA
YDL131W::chr4_2	LYS21	YDL131W	Y				0.174161	0.393914	0.0588492	0.614021	0.219239	0.0941188	0.111538	0.424268	NA	NA
YDL133C-A::chr00_14	RPL41B	YDL133C-A	Y				-0.184606	0.441962	0.0442183	0.739869	-0.223917	0.165139	0.100769	0.544394	NA	NA
YDL133W::chr4_2	SRF1	YDL133W	Y				0.156123	0.557494	0.0639788	0.710435	0.346128	0.0894309	0.164621	0.444341	NA	NA
YDL134C-A::chr4_2	YDL134C-A	YDL134C-A	Y				0.471127	0.069864	0.359014	0.043916	0.36162	0.0459045	0.139756	0.456784	NA	NA
YDL134C::chr4_2	PPH21	YDL134C	Y				0.100641	0.504766	-0.0852836	0.390649	0.0936779	0.380878	0.0328125	0.742725	NA	NA
YDL135C::chr4_2	RDI1	YDL135C	Y				0.0495866	0.625101	-0.456976	2.18e-05	-0.137554	0.0902036	-0.0207822	0.780917	NA	NA
YDL136W::chr4_2	RPL35B	YDL136W	Y				-0.245286	0.275926	-0.0807062	0.537007	-0.0936686	0.509032	0.0685629	0.63762	NA	NA
YDL137W::chr4_2	ARF2	YDL137W	Y				0.127669	0.679488	1.06289	0.000389523	0.684318	0.0118081	0.952619	0.00117811	NA	NA
YDL138W::chr4_2	RGT2	YDL138W	Y				-0.145812	0.502576	0.131855	0.359269	0.292572	0.0581976	0.0938356	0.553669	NA	NA
YDL142C::chr4_2	CRD1	YDL142C	Y			Y	0.0564061	0.937128	-2.26551	0.0132244	-0.915538	0.315384	-0.518828	0.575987	NA	NA
YDL144C::chr4_2	YDL144C	YDL144C	Y				0.120418	0.49638	-0.194381	0.106016	0.201924	0.10304	0.168211	0.196049	NA	NA
YDL146W::chr4_2	LDB17	YDL146W	Y				-0.100546	0.605071	-0.719345	0.000123593	-0.340489	0.0290999	-0.437314	0.00782262	NA	NA
YDL149W::chr4_2	ATG9	YDL149W	Y				0.056438	0.701293	0.0994338	0.404687	0.306729	0.0195748	0.0933403	0.48419	NA	NA
YDL151C::chr4_2	BUD30	YDL151C	Y				-1.30343	0.0366084	0.508104	0.209722	0.412475	0.33683	0.725688	0.102503	NA	NA
YDL154W::chr4_2	MSH5	YDL154W	Y				0.0667685	0.679488	0.0779985	0.532464	0.307784	0.0269531	0.211032	0.13898	NA	NA
YDL155W::chr4_2	CLB3	YDL155W	Y				0.101903	0.57665	0.0638783	0.61084	0.126286	0.376603	0.236605	0.109796	NA	NA
YDL156W::chr4_2	YDL156W	YDL156W	Y				0.194768	0.291763	0.142221	0.212355	0.0928984	0.435494	0.205067	0.101359	NA	NA
YDL157C::chr4_2	YDL157C	YDL157C	Y				0.0319406	0.822994	0.245626	0.0818278	0.126295	0.386202	0.193995	0.20073	NA	NA
YDL159W-A::chr00_20	YDL159W-A	YDL159W-A	Y				-0.042821	0.868935	0.067629	0.774386	-0.119557	0.66103	0.0347195	0.883396	NA	NA
YDL160C-A::chr00_20	YDL160C-A	YDL160C-A	Y				0.118422	0.61525	-0.323182	0.0755441	-0.211374	0.260687	-0.140696	0.470268	NA	NA
YDL160C::chr4_2	DHH1	YDL160C	Y		Y		0.255373	0.659514	0.411866	0.361709	1.42414	0.00549227	2.14515	0.000186532	NA	NA
YDL161W::chr4_2	ENT1	YDL161W	Y				-0.0386447	0.76407	0.112024	0.322069	0.0506664	0.6522	0.0532724	0.658003	NA	NA
YDL162C::chr4_2	YDL162C	YDL162C	Y				0.315644	0.587608	-0.163658	0.675927	0.402998	0.377971	-0.262386	0.574285	NA	NA
YDL167C::chr4_2	NRP1	YDL167C	Y				0.0792542	0.65842	0.402112	0.00841672	-0.161098	0.283334	0.02607	0.837714	NA	NA
YDL168W::chr4_2	SFA1	YDL168W	Y				-0.0935578	0.704349	0.243207	0.23847	0.559924	0.0127271	0.411402	0.0703017	NA	NA
YDL169C::chr4_2	UGX2	YDL169C	Y				0.224036	0.460947	0.570389	0.00702706	0.404838	0.0518657	0.436017	0.0427862	NA	NA
YDL170W::chr4_2	UGA3	YDL170W	Y				0.0663921	0.715994	0.158437	0.312064	0.365605	0.0289831	0.140716	0.421904	NA	NA
YDL171C::chr4_2	GLT1	YDL171C	Y				0.115572	0.539174	0.221065	0.0952643	0.26447	0.0556405	0.181941	0.202991	NA	NA
YDL172C::chr4_2	YDL172C	YDL172C	Y				0.317336	0.416739	0.468801	0.0641133	0.600548	0.0232458	0.350505	0.196687	NA	NA
YDL173W::chr4_2	PAR32	YDL173W	Y				-0.110797	0.570908	0.336005	0.0274964	0.430803	0.00718946	0.419391	0.00949672	NA	NA
YDL174C::chr4_2	DLD1	YDL174C	Y				-0.0991141	0.592935	0.0795407	0.547894	0.10506	0.466934	0.519316	0.00141495	NA	NA
YDL175C::chr4_2	AIR2	YDL175C	Y				-0.459327	0.477591	0.30351	0.459452	0.325979	0.460113	0.244025	0.593341	NA	NA
YDL176W::chr4_2	YDL176W	YDL176W	Y				-0.0633228	0.76407	0.2878	0.129388	0.275689	0.164276	-0.0315438	0.850347	NA	NA
YDL177C::chr4_2	YDL177C	YDL177C	Y				0.133086	0.316092	0.160119	0.0576154	0.186325	0.0321514	0.14656	0.103046	NA	NA
YDL178W::chr4_2	DLD2	YDL178W	Y				0.167304	0.421181	0.148249	0.260208	0.220344	0.10855	0.292706	0.0425877	NA	NA
YDL179W::chr4_2	PCL9	YDL179W	Y				-0.103014	0.589477	0.295382	0.045744	0.419144	0.00764926	0.3563	0.0229413	NA	NA
YDL180W::chr4_2	YDL180W	YDL180W	Y				-0.0608248	0.679447	0.26674	0.0312843	0.205092	0.0970911	0.242575	0.0629514	NA	NA
YDL182W::chr4_2	LYS20	YDL182W	Y				-0.0686459	0.657959	0.0556655	0.624932	0.055829	0.648208	0.139062	0.309352	NA	NA
YDL183C::chr4_2	YDL183C	YDL183C	Y				0.12592	0.672639	-0.35594	0.137934	0.00981432	0.954768	-0.121204	0.632751	NA	NA
YDL184C::chr4_2	RPL41A	YDL184C	Y				0.101737	0.528583	0.242847	0.0353172	0.0872249	0.450249	0.171367	0.156742	NA	NA
YDL185W::chr4_2	VMA1	YDL185W	Y	Y	Y		-1.0925	0.351804	0.926181	0.196713	1.32867	0.0759921	3.16112	0.000337901	3.52587	2.32e-06
YDL186W::chr4_2	YDL186W	YDL186W	Y				0.038963	0.713012	0.0596455	0.494473	0.135308	0.158224	0.242492	0.0157582	NA	NA
YDL187C::chr4_2	YDL187C	YDL187C	Y				0.0646164	0.628739	0.18789	0.0742561	0.138706	0.200532	0.275044	0.0155124	NA	NA
YDL188C::chr4_2	PPH22	YDL188C	Y				0.0777933	0.548062	-0.151737	0.104325	0.0890375	0.362104	0.226846	0.025183	NA	NA
YDL189W::chr4_2	RBS1	YDL189W	Y				0.17986	0.533819	0.160114	0.407997	0.215095	0.30431	0.496669	0.0226611	NA	NA
YDL190C::chr4_2	UFD2	YDL190C	Y				-0.0909787	0.542449	-0.135759	0.19068	0.148616	0.171839	0.0511085	0.642601	NA	NA
YDL191W::chr4_3	RPL35A	YDL191W	Y				-2.88017	0.0121439	-0.214263	0.736376	-0.508154	0.504777	-0.120609	0.852572	NA	NA
YDL192W::chr4_3	ARF1	YDL192W	Y				0.356522	0.393914	1.07272	0.000464209	0.816926	0.00460281	1.03074	0.000763458	NA	NA
YDL194W::chr00_16b	SNF3	YDL194W	Y				0.128127	0.708299	0.413021	0.159447	-0.703994	0.0245564	-0.979931	0.00341681	NA	NA
YDL197C::chr4_3	ASF2	YDL197C	Y				0.111822	0.564971	0.192042	0.181374	0.282035	0.0608474	0.147886	0.35109	NA	NA
YDL198C::chr4_3	GGC1	YDL198C	Y	Y			-0.8843	0.288635	0.365348	0.462693	0.2284	0.6522	0.207274	0.694914	-1.21131	0.182254
YDL199C::chr4_3	YDL199C	YDL199C	Y				-0.0352548	0.749044	0.162341	0.0993993	0.142284	0.164151	0.103206	0.338638	NA	NA
YDL200C::chr4_3	MGT1	YDL200C	Y				0.13554	0.540432	0.20744	0.178829	0.458197	0.00702135	0.309198	0.0671711	NA	NA
YDL201W::chr4_3	TRM8	YDL201W	Y				0.176968	0.494216	0.162593	0.339011	-0.0550702	0.735781	0.134139	0.475532	NA	NA
YDL202W::chr4_3	MRPL11	YDL202W	Y	Y			0.391332	0.568343	0.307326	0.526836	0.481102	0.371046	0.196598	0.702969	0.0913983	0.896669
YDL203C::chr4_3	ACK1	YDL203C	Y				-0.0570333	0.702207	0.301471	0.0208461	0.220168	0.0883786	0.087341	0.517906	NA	NA
YDL204W::chr4_3	RTN2	YDL204W	Y				0.113765	0.418602	0.210452	0.0248645	0.239476	0.0133512	0.174591	0.0750935	NA	NA
YDL206W::chr4_3	YDL206W	YDL206W	Y				0.0543624	0.791821	0.251425	0.18705	0.290847	0.144358	0.206735	0.325287	NA	NA
YDL210W::chr4_3	UGA4	YDL210W	Y				-0.209824	0.181478	-0.0490305	0.593758	0.1266	0.219566	0.0838795	0.437031	NA	NA
YDL211C::chr4_3	YDL211C	YDL211C	Y				-0.24303	0.230015	0.0997011	0.415147	0.131335	0.324405	0.211455	0.1228	NA	NA
YDL213C::chr4_3	NOP6	YDL213C	Y				0.100056	0.618334	-0.0566396	0.678766	0.194466	0.225042	0.22425	0.177963	NA	NA
YDL214C::chr4_3	PRR2	YDL214C	Y				0.267168	0.58916	0.375915	0.306154	0.383168	0.327866	-0.187036	0.632751	NA	NA
YDL215C::chr4_3	GDH2	YDL215C	Y				-0.0344163	0.791018	0.132444	0.266522	0.0558931	0.640197	-0.0707803	0.580487	NA	NA
YDL216C::chr4_3	RRI1	YDL216C	Y				0.124444	0.556992	0.123661	0.413077	0.420332	0.0126629	0.133204	0.436146	NA	NA
YDL218W::chr4_3	YDL218W	YDL218W	Y				-0.249344	0.281223	0.138111	0.325915	0.307579	0.0401711	0.202167	0.193166	NA	NA
YDL219W::chr4_3	DTD1	YDL219W	Y				-0.128987	0.480856	0.243465	0.0507214	0.165529	0.190042	0.230316	0.0811671	NA	NA
YDL222C::chr4_3	FMP45	YDL222C	Y				0.0943825	0.575352	0.3891	0.00427894	0.294326	0.026579	0.254247	0.0637827	NA	NA
YDL223C::chr4_3	HBT1	YDL223C	Y				-0.137057	0.4816	0.203051	0.117054	0.14567	0.28158	0.387733	0.00710589	NA	NA
YDL224C::chr4_3	WHI4	YDL224C	Y				0.165054	0.48069	0.0526933	0.699067	0.22385	0.166381	0.16144	0.344646	NA	NA
YDL225W::chr4_3	SHS1	YDL225W	Y				-0.0768067	0.604274	0.297894	0.0124701	0.150565	0.201436	0.133662	0.281109	NA	NA
YDL226C::chr4_3	GCS1	YDL226C	Y				0.102807	0.683086	0.95359	0.000175757	1.03847	9.02e-05	0.9826	0.000141518	NA	NA
YDL227C::chr4_3	HO	YDL227C	Y				0.0363726	0.720805	0.163185	0.0691167	0.238024	0.0127755	0.179781	0.0631398	NA	NA
YDL227C::ctrl_1	HO	YDL227C	Y				0.0741348	0.60848	0.128696	0.239697	0.101718	0.379915	0.147077	0.223197	NA	NA
YDL227C::ctrl_11	HO	YDL227C	Y				0.024757	0.909984	-0.250573	0.324671	-0.347987	0.196428	-0.35588	0.204533	NA	NA
YDL227C::ctrl_2	HO	YDL227C	Y				-0.0503985	0.76407	0.0796893	0.572055	0.114426	0.461188	0.429672	0.00949672	NA	NA
YDL227C::ctrl_3	HO	YDL227C	Y				0.0438486	0.798918	-0.0597317	0.678766	-0.0460979	0.757747	0.263904	0.132161	NA	NA
YDL227C::ctrl_4	HO	YDL227C	Y				0.111692	0.575697	0.238382	0.109952	-0.0322964	0.807535	-0.080491	0.6121	NA	NA
YDL227C::ctrl_5	HO	YDL227C	Y				0.0563602	0.708861	-0.0861867	0.488313	-0.191824	0.160074	-0.357653	0.0129745	NA	NA
YDL227C::ctrl_6	HO	YDL227C	Y				0.0527373	0.643927	0.136221	0.133882	-0.0175924	0.823734	-0.0558406	0.56706	NA	NA
YDL227C::ctrl_7	HO	YDL227C	Y				-0.0193842	0.851896	0.155702	0.14811	0.0633764	0.56926	-0.236983	0.0437174	NA	NA
YDL227C::ctrl_8	HO	YDL227C	Y				-0.0372097	0.793706	0.109201	0.397667	0.0263042	0.820118	-0.0764946	0.591696	NA	NA
YDL227C::ctrl_9	HO	YDL227C	Y				-0.0695992	0.823939	0.40142	0.189158	0.0229154	0.922432	0.0707474	0.807321	NA	NA
YDL229W::chr4_3	SSB1	YDL229W	Y				-0.146411	0.393914	0.152208	0.155325	0.304641	0.00941456	0.277994	0.0179278	NA	NA
YDL230W::chr4_3	PTP1	YDL230W	Y				-0.123834	0.707664	0.247521	0.364339	0.413102	0.158956	0.379094	0.215318	NA	NA
YDL231C::chr4_3	BRE4	YDL231C	Y				0.0791384	0.634746	0.197808	0.129421	0.264703	0.0532733	0.213277	0.13153	NA	NA
YDL232W::chr4_3	OST4	YDL232W	Y				0.0555582	0.845123	0.520854	0.0795695	0.198992	0.509032	-0.414742	0.193746	NA	NA
YDL233W::chr4_3	YDL233W	YDL233W	Y				-0.0886877	0.593554	0.0984818	0.419008	0.0697845	0.587624	0.0424453	0.732418	NA	NA
YDL234C::chr4_3	GYP7	YDL234C	Y				-0.181107	0.491119	0.252468	0.147106	0.072227	0.673076	0.182408	0.34427	NA	NA
YDL236W::chr4_3	PHO13	YDL236W	Y				-0.0538924	0.688835	0.0128516	0.886652	0.0972718	0.400546	0.0143821	0.880724	NA	NA
YDL237W::chr4_3	AIM6	YDL237W	Y				-0.059274	0.711267	0.318693	0.0274964	0.1683	0.247059	0.165452	0.275893	NA	NA
YDL238C::chr4_3	GUD1	YDL238C	Y				0.128924	0.386989	-0.0346883	0.673114	0.178598	0.0606204	0.134452	0.17452	NA	NA
YDL239C::chr4_3	ADY3	YDL239C	Y				-0.147366	0.393914	0.135978	0.199416	0.180155	0.102688	0.0704062	0.539508	NA	NA
YDL240W::chr4_3	LRG1	YDL240W	Y				0.0384411	0.79302	0.3301	0.02069	0.195693	0.167944	0.511601	0.00128278	NA	NA
YDL241W::chr4_3	YDL241W	YDL241W	Y				0.145638	0.539174	0.231308	0.157931	0.166816	0.335233	0.365952	0.0406584	NA	NA
YDL242W::chr4_3	YDL242W	YDL242W	Y				0.133503	0.640078	0.429118	0.0604681	0.222107	0.347768	0.480638	0.0503314	NA	NA
YDL243C::chr4_3	AAD4	YDL243C	Y				-0.188651	0.528583	0.0856987	0.649029	0.476862	0.0282593	0.174622	0.437405	NA	NA
YDR001C::chr4_3	NTH1	YDR001C	Y				0.15984	0.416739	0.0871218	0.470138	0.0569855	0.647668	0.117779	0.398064	NA	NA
YDR003W-A::chr00_20	YDR003W-A	YDR003W-A	Y				0.170351	0.559145	-0.213116	0.315665	-0.146754	0.508892	-0.163999	0.48419	NA	NA
YDR003W::chr4_3	RCR2	YDR003W	Y				-0.093398	0.539174	-0.113091	0.280771	0.135706	0.220817	0.0432149	0.691477	NA	NA
YDR004W::chr4_3	RAD57	YDR004W	Y				-0.196175	0.521889	-0.0573806	0.74972	-0.191878	0.382567	0.113154	0.612517	NA	NA
YDR005C::chr4_3	MAF1	YDR005C	Y				-0.00449965	0.98392	0.901825	0.00528783	0.976185	0.00388193	0.958636	0.00446945	NA	NA
YDR006C::chr4_3	SOK1	YDR006C	Y				-0.0917623	0.659514	0.43212	0.0139305	0.342889	0.0501349	0.822275	0.000104485	NA	NA
YDR007W::chr00_16b	TRP1	YDR007W	Y				-0.160661	0.556992	0.184069	0.35048	0.0828903	0.673988	-0.0226764	0.892822	NA	NA
YDR008C::chr4_3	YDR008C	YDR008C	Y				0.0964915	0.705627	0.198776	0.349496	-0.156101	0.484925	0.0653615	0.757252	NA	NA
YDR009W::chr4_3	GAL3	YDR009W	Y				0.0771957	0.627094	0.202335	0.102512	0.24947	0.0534484	0.262331	0.0507263	NA	NA
YDR010C::chr4_3	YDR010C	YDR010C	Y				-0.111073	0.46221	0.150407	0.130413	0.129309	0.213172	0.0903875	0.411822	NA	NA
YDR011W::chr4_3	SNQ2	YDR011W	Y				-0.0379394	0.786204	0.272136	0.0413111	0.0698445	0.593991	0.18888	0.177386	NA	NA
YDR014W::chr4_3	RAD61	YDR014W	Y				-0.0636316	0.675777	0.300681	0.0198839	0.222897	0.0809335	0.0936496	0.483855	NA	NA
YDR015C::chr4_3	YDR015C	YDR015C	Y				0.100482	0.588033	0.214063	0.125018	0.136429	0.352399	0.135718	0.378207	NA	NA
YDR017C::chr4_3	KCS1	YDR017C	Y				-0.702029	0.316092	-0.48657	0.261599	-0.385012	0.398882	-0.587017	0.218656	NA	NA
YDR018C::chr4_3	YDR018C	YDR018C	Y				0.127329	0.410095	0.0871785	0.359968	0.149167	0.143278	0.208598	0.0506588	NA	NA
YDR019C::chr4_3	GCV1	YDR019C	Y				0.0544312	0.708241	0.224291	0.0751016	0.188863	0.144991	0.180317	0.183054	NA	NA
YDR020C::chr4_3	DAS2	YDR020C	Y				0.128245	0.469265	-0.0153365	0.873488	-0.0266852	0.801143	0.11731	0.365229	NA	NA
YDR022C::chr4_3	CIS1	YDR022C	Y				0.0961115	0.587608	0.088344	0.486193	0.29074	0.0375592	0.340918	0.0190541	NA	NA
YDR024W::chr4_3	FYV1	YDR024W	Y				-0.148669	0.74615	-0.650829	0.10889	-0.700881	0.0941188	-0.179877	0.670234	NA	NA
YDR025W::chr4_3	RPS11A	YDR025W	Y				0.379697	0.39754	-0.558268	0.055197	-0.399859	0.177132	0.319384	0.308146	NA	NA
YDR026C::chr4_3	YDR026C	YDR026C	Y				0.133331	0.568343	0.512245	0.00611671	0.292798	0.104534	0.34584	0.0693871	NA	NA
YDR027C::chr4_3	VPS54	YDR027C	Y				0.131175	0.549248	0.451964	0.00712709	0.234221	0.153792	0.0494476	0.748062	NA	NA
YDR028C::chr4_3	REG1	YDR028C	Y				0.271821	0.226102	0.144102	0.298219	-0.271717	0.0624831	-0.199739	0.18997	NA	NA
YDR029W::chr4_3	YDR029W	YDR029W	Y				0.0786453	0.591088	0.153582	0.161168	0.201862	0.0774194	0.190039	0.112031	NA	NA
YDR030C::chr4_3	RAD28	YDR030C	Y				0.286628	0.316092	0.360929	0.0493383	0.153714	0.405062	0.18759	0.339125	NA	NA
YDR031W::chr4_3	MIC14	YDR031W	Y				0.182682	0.531439	0.149469	0.441069	0.107896	0.597395	0.396638	0.0713985	NA	NA
YDR032C::chr4_3	PST2	YDR032C	Y				0.100562	0.657001	0.182609	0.306154	0.187112	0.32558	0.211841	0.285729	NA	NA
YDR033W::chr4_3	MRH1	YDR033W	Y				0.362862	0.296434	0.515682	0.0228301	0.168757	0.452762	0.168961	0.472387	NA	NA
YDR034C::chr4_3	LYS14	YDR034C	Y				-0.186199	0.46221	0.280417	0.0942266	0.244448	0.159634	0.311731	0.0859337	NA	NA
YDR034W-B::chr00_20	YDR034W-B	YDR034W-B	Y				0.0767768	0.861588	-0.193352	0.649203	0.207022	0.650347	0.255884	0.607013	NA	NA
YDR035W::chr4_3	ARO3	YDR035W	Y				0.0470729	0.705627	0.101827	0.326174	0.200445	0.067354	0.135535	0.23912	NA	NA
YDR036C::chr4_3	EHD3	YDR036C	Y				0.0684109	0.677133	0.103905	0.419174	0.0828584	0.54388	0.14479	0.322982	NA	NA
YDR042C::chr4_3	YDR042C	YDR042C	Y				0.0736392	0.593544	0.123228	0.232404	0.0924694	0.395426	0.0967052	0.401401	NA	NA
YDR043C::chr4_3	NRG1	YDR043C	Y				-0.11948	0.604672	-0.475898	0.0105785	-0.350466	0.0576922	-0.308878	0.106711	NA	NA
YDR046C::chr4_3	BAP3	YDR046C	Y				0.157226	0.497378	0.203968	0.189506	0.332964	0.0429693	0.423095	0.0136598	NA	NA
YDR048C::chr00_16b	YDR048C	YDR048C	Y				1.61487	0.435413	-0.567943	0.638188	1.05983	0.439459	-0.860855	0.545789	NA	NA
YDR049W::chr4_4	VMS1	YDR049W	Y				-0.1051	0.691887	0.391273	0.0794583	0.305483	0.183381	0.549924	0.0224529	NA	NA
YDR051C::chr4_4	DET1	YDR051C	Y				0.0426224	0.823697	0.233197	0.209722	0.109823	0.56926	0.12955	0.524181	NA	NA
YDR055W::chr4_4	PST1	YDR055W	Y				0.125348	0.590832	0.444913	0.0160586	0.356579	0.0530461	0.342503	0.073649	NA	NA
YDR056C::chr4_4	YDR056C	YDR056C	Y				0.263306	0.128793	0.215501	0.0585804	0.193878	0.0938595	0.168714	0.166334	NA	NA
YDR057W::chr4_4	YOS9	YDR057W	Y				0.107141	0.583294	0.164689	0.255976	0.391014	0.0130443	-0.177248	0.26906	NA	NA
YDR058C::chr00_14	TGL2	YDR058C	Y				0.15571	0.539174	0.0967878	0.561447	0.0661087	0.695121	-0.0972816	0.606128	NA	NA
YDR059C::chr4_4	UBC5	YDR059C	Y				0.090793	0.49823	0.0653058	0.454765	0.0840215	0.377417	0.183519	0.0639054	NA	NA
YDR061W::chr4_4	YDR061W	YDR061W	Y				0.0743599	0.69009	0.159136	0.29643	0.212681	0.185347	0.129912	0.439879	NA	NA
YDR063W::chr4_4	AIM7	YDR063W	Y				0.0480889	0.687704	0.22509	0.0280085	0.272083	0.0108766	0.118164	0.272797	NA	NA
YDR065W::chr4_4	RRG1	YDR065W	Y	Y			-0.629512	0.533819	1.01327	0.147252	0.495685	0.494625	-0.153101	0.815403	-0.97775	0.343444
YDR066C::chr4_4	RTR2	YDR066C	Y				0.0327511	0.827377	0.151804	0.304925	0.174016	0.267499	0.104662	0.518279	NA	NA
YDR067C::chr4_4	OCA6	YDR067C	Y				0.146113	0.386989	-0.29968	0.00670915	-0.170749	0.110806	-0.134539	0.233856	NA	NA
YDR068W::chr4_4	DOS2	YDR068W	Y				0.0784871	0.550661	0.350125	0.00112511	0.232421	0.02111	0.158083	0.123395	NA	NA
YDR069C::chr4_4	DOA4	YDR069C	Y	Y			-1.93993	0.316092	-0.883889	0.447361	-1.04512	0.404036	0.65554	0.610956	-0.262344	0.870586
YDR070C::chr4_4	FMP16	YDR070C	Y				-0.211496	0.434307	0.137783	0.411677	0.346819	0.0558034	0.430684	0.0226628	NA	NA
YDR071C::chr00_11	PAA1	YDR071C	Y				-0.152975	0.438705	-0.106277	0.388386	0.114667	0.386213	-0.191293	0.166164	NA	NA
YDR072C::chr4_4	IPT1	YDR072C	Y				0.130391	0.526538	0.542282	0.00089084	0.702148	0.000116731	-0.0936756	0.539508	NA	NA
YDR073W::chr4_4	SNF11	YDR073W	Y				0.0710469	0.549779	-0.205047	0.0216676	0.079921	0.374026	0.0911496	0.332091	NA	NA
YDR074W::chr00_11	TPS2	YDR074W	Y			Y	0.685506	0.597547	-2.58918	0.0126356	-2.2595	0.0290999	-0.635603	0.548337	NA	NA
YDR075W::chr4_4	PPH3	YDR075W	Y				0.123035	0.626552	0.440252	0.0301516	0.753237	0.00116516	0.736718	0.00127293	NA	NA
YDR076W::chr4_4	RAD55	YDR076W	Y				-0.463043	0.441962	-0.411251	0.283009	-0.148139	0.690832	-0.384525	0.369218	NA	NA
YDR077W::chr4_4	SED1	YDR077W	Y				-0.198873	0.324344	0.152353	0.226066	0.393467	0.00518284	0.331419	0.016926	NA	NA
YDR078C::chr4_4	SHU2	YDR078C	Y				0.198845	0.438705	0.310905	0.0628428	0.402165	0.0214337	0.106986	0.545789	NA	NA
YDR079C-A::chr00_20	TFB5	YDR079C-A	Y	Y			0.416253	0.791817	-1.21437	0.392199	1.1514	0.447315	1.78032	0.266419	-0.704034	0.707914
YDR079W::chr4_4	PET100	YDR079W	Y	Y			-0.227615	0.773735	-0.749029	0.296194	-1.32281	0.0787149	-0.597233	0.449259	0.09771	0.901519
YDR080W::chr4_4	VPS41	YDR080W	Y				-0.311184	0.443303	0.305688	0.23761	0.103826	0.6815	1.01458	0.000958788	NA	NA
YDR083W::chr4_4	RRP8	YDR083W	Y				-0.282305	0.393914	-0.0904942	0.633724	-0.241843	0.266936	0.0717885	0.726801	NA	NA
YDR084C::chr4_4	TVP23	YDR084C	Y				-0.0233847	0.822886	-0.0889768	0.366765	0.0896491	0.398032	0.13576	0.220961	NA	NA
YDR085C::chr4_4	AFR1	YDR085C	Y				-0.149114	0.493788	0.0462292	0.716458	0.127091	0.401009	0.132524	0.410666	NA	NA
YDR089W::chr4_4	YDR089W	YDR089W	Y				-0.0717047	0.728608	0.119409	0.486789	0.0756762	0.669046	-0.208276	0.292855	NA	NA
YDR090C::chr00_23	YDR090C	YDR090C	Y				-0.104392	0.627094	0.493989	0.0056943	0.318947	0.0657445	0.383827	0.0345498	NA	NA
YDR090C::chr4_4	YDR090C	YDR090C	Y				0.173055	0.530151	0.114847	0.525028	0.0634214	0.724569	0.173199	0.410692	NA	NA
YDR092W::chr00_23	UBC13	YDR092W	Y				0.157846	0.316092	-0.28968	0.00611671	-0.234447	0.0250592	-0.305076	0.00562508	NA	NA
YDR092W::chr4_4	UBC13	YDR092W	Y				0.0427144	0.897769	-0.867906	0.0245578	-0.909709	0.0208906	-0.709848	0.0775984	NA	NA
YDR093W::chr4_4	DNF2	YDR093W	Y				0.409794	0.0881338	0.177487	0.253514	0.135726	0.403516	0.190237	0.268358	NA	NA
YDR094W::chr4_4	YDR094W	YDR094W	Y				0.120502	0.323327	-0.074924	0.319529	0.0689438	0.388392	-0.0541096	0.513972	NA	NA
YDR095C::chr4_4	YDR095C	YDR095C	Y				0.178291	0.486134	0.135027	0.41251	0.136958	0.437084	0.17205	0.359018	NA	NA
YDR096W::chr4_4	GIS1	YDR096W	Y				0.088991	0.695593	-0.504758	0.011979	-0.539524	0.0093947	-0.154459	0.454786	NA	NA
YDR097C::chr4_4	MSH6	YDR097C	Y				-0.0938537	0.54551	-0.09256	0.388363	0.064478	0.570139	0.094132	0.436147	NA	NA
YDR098C::chr4_4	GRX3	YDR098C	Y				0.0506752	0.643005	0.245665	0.00749815	0.113495	0.206385	0.065479	0.484013	NA	NA
YDR099W::chr4_4	BMH2	YDR099W	Y				0.0711439	0.656806	0.0987763	0.421199	0.064262	0.616674	0.134486	0.337942	NA	NA
YDR100W::chr4_4	TVP15	YDR100W	Y				-0.406956	0.203492	0.262077	0.192388	0.26439	0.210542	-0.0775644	0.704237	NA	NA
YDR101C::chr4_4	ARX1	YDR101C	Y				0.275103	0.567556	-0.0234858	0.932296	-0.181537	0.615596	0.292853	0.452687	NA	NA
YDR102C::chr4_4	YDR102C	YDR102C	Y				0.0985116	0.837487	-0.339527	0.466826	-1.19203	0.0213201	-0.326022	0.536069	NA	NA
YDR104C::chr4_4	SPO71	YDR104C	Y				0.0490687	0.700393	-0.0217751	0.805456	0.0841742	0.445592	0.0310291	0.762958	NA	NA
YDR105C::chr4_4	TMS1	YDR105C	Y				-0.148634	0.677528	0.18284	0.506683	0.150235	0.609379	-0.044774	0.859367	NA	NA
YDR107C::chr4_4	TMN2	YDR107C	Y				0.032243	0.764817	0.0596141	0.521246	0.0377763	0.68857	-0.0315202	0.741367	NA	NA
YDR108W::chr4_4	TRS85	YDR108W	Y				0.108715	0.625764	0.14601	0.38459	0.0438681	0.78182	0.365897	0.0518138	NA	NA
YDR109C::chr4_4	YDR109C	YDR109C	Y				0.125791	0.506728	0.121055	0.337083	0.101413	0.446434	0.218326	0.117043	NA	NA
YDR110W::chr4_4	FOB1	YDR110W	Y				-0.075115	0.769689	0.66873	0.00718036	0.524652	0.0323443	0.528727	0.037562	NA	NA
YDR111C::chr4_4	ALT2	YDR111C	Y				0.0734293	0.608357	0.0177314	0.844072	0.0859047	0.447315	0.211063	0.0758966	NA	NA
YDR112W::chr4_4	IRC2	YDR112W	Y				0.0721643	0.56627	0.23792	0.0159453	0.094327	0.339457	0.125297	0.220554	NA	NA
YDR114C::chr4_4	YDR114C	YDR114C	Y	Y			0.220009	0.822994	0.993295	0.296194	1.29914	0.19485	0.627572	0.544017	-0.336299	0.774099
YDR115W::chr4_4	YDR115W	YDR115W	Y	Y			-0.24058	0.705627	0.602218	0.260208	0.66277	0.240503	0.829128	0.157137	-0.134401	0.870586
YDR116C::chr4_4	MRPL1	YDR116C	Y				0.125836	0.858455	0.626696	0.381837	0.615	0.419292	-0.514944	0.518794	NA	NA
YDR117C::chr4_4	TMA64	YDR117C	Y				-0.108966	0.550265	0.105453	0.407997	0.101213	0.456413	0.189962	0.183364	NA	NA
YDR119W::chr4_4	VBA4	YDR119W	Y				0.124577	0.480856	0.127456	0.272656	-0.0378594	0.732666	0.132813	0.303892	NA	NA
YDR120C::chr4_4	TRM1	YDR120C	Y				0.336362	0.471907	-0.349345	0.255216	0.34255	0.291376	0.464667	0.16755	NA	NA
YDR121W::chr4_4	DPB4	YDR121W	Y				0.180348	0.465661	-0.392744	0.0215467	-0.431146	0.0142844	-0.261444	0.139351	NA	NA
YDR122W::chr4_4	KIN1	YDR122W	Y				0.0875281	0.544126	-0.0453463	0.625963	0.230065	0.0311093	0.217449	0.0496509	NA	NA
YDR123C::chr4_4	INO2	YDR123C	Y				0.12602	0.540642	-0.092417	0.500354	-0.027321	0.826292	0.0513237	0.722361	NA	NA
YDR124W::chr4_4	YDR124W	YDR124W	Y				0.066286	0.608435	-0.100917	0.299753	0.0121735	0.87879	0.0785558	0.462013	NA	NA
YDR125C::chr4_4	ECM18	YDR125C	Y				-0.16628	0.598796	-0.733803	0.00462827	-0.46717	0.0611596	-0.726615	0.00639492	NA	NA
YDR126W::chr4_4	SWF1	YDR126W	Y				0.31919	0.705627	0.273117	0.673114	-0.828501	0.27243	-0.881803	0.264098	NA	NA
YDR127W::chr4_4	ARO1	YDR127W	Y				0.0920037	0.545352	0.00463431	0.953972	-0.0737984	0.505402	-0.169178	0.146716	NA	NA
YDR128W::chr4_4	MTC5	YDR128W	Y				0.148238	0.316092	-0.174521	0.0620732	-0.250109	0.0121771	-0.0853482	0.401761	NA	NA
YDR129C::chr4_4	SAC6	YDR129C	Y				-0.134764	0.866936	0.217619	0.767525	-0.360977	0.66944	0.951228	0.316371	NA	NA
YDR130C::chr4_4	FIN1	YDR130C	Y				0.119545	0.4923	0.0437765	0.674202	0.127258	0.29405	0.0986702	0.436477	NA	NA
YDR131C::chr4_4	YDR131C	YDR131C	Y				0.188261	0.203492	-0.100667	0.278131	0.066196	0.494625	-0.0308357	0.738335	NA	NA
YDR132C::chr4_4	YDR132C	YDR132C	Y				0.0541411	0.634847	0.184618	0.0454126	0.166924	0.0722819	0.149942	0.121718	NA	NA
YDR133C::chr4_4	YDR133C	YDR133C	Y				0.24475	0.168125	-0.0582222	0.578752	0.0086058	0.920145	0.0601437	0.613465	NA	NA
YDR134C::chr4_4	YDR134C	YDR134C	Y				0.0943554	0.465948	0.0332465	0.668665	0.110037	0.218218	0.0245381	0.765752	NA	NA
YDR135C::chr4_4	YCF1	YDR135C	Y				-0.0695589	0.643927	0.184745	0.122312	0.138451	0.269406	-0.0505209	0.682685	NA	NA
YDR136C::chr4_4	VPS61	YDR136C	Y		Y		0.270363	0.740448	1.20982	0.0924121	2.29015	0.00423267	2.67878	0.00128278	NA	NA
YDR137W::chr4_4	RGP1	YDR137W	Y		Y		-0.726944	0.582509	1.77942	0.0751184	1.65318	0.105753	2.87802	0.00854002	NA	NA
YDR138W::chr4_4	HPR1	YDR138W	Y	Y	Y		-0.887402	0.528878	2.13649	0.0339296	-1.41801	0.162516	-0.796373	0.451702	-1.10075	0.275288
YDR139C::chr4_4	RUB1	YDR139C	Y				0.0938024	0.559337	0.0634884	0.571024	0.0445724	0.695257	0.108314	0.411271	NA	NA
YDR140W::chr4_4	MTQ2	YDR140W	Y				-1.26236	0.389419	-0.73296	0.402446	-0.685143	0.46408	-0.370885	0.689829	NA	NA
YDR142C::chr4_4	PEX7	YDR142C	Y				0.292457	0.198011	-0.117925	0.394242	0.133172	0.374872	0.197609	0.202708	NA	NA
YDR143C::chr4_4	SAN1	YDR143C	Y				-0.206275	0.497378	-0.219308	0.280771	-0.0350791	0.840875	0.113226	0.60633	NA	NA
YDR144C::chr4_4	MKC7	YDR144C	Y				0.110641	0.586181	0.292537	0.0585784	0.462142	0.00583612	0.236012	0.151906	NA	NA
YDR146C::chr4_4	SWI5	YDR146C	Y				-0.173341	0.545008	-0.369974	0.0711009	-0.112052	0.587326	0.215673	0.332091	NA	NA
YDR147W::chr00_23	EKI1	YDR147W	Y				0.624249	0.171288	0.938064	0.00295238	0.483797	0.104256	0.696274	0.0266006	NA	NA
YDR147W::chr4_5	EKI1	YDR147W	Y				-0.21646	0.458896	0.127005	0.482554	0.193749	0.330847	0.387175	0.0608944	NA	NA
YDR148C::chr4_5	KGD2	YDR148C	Y	Y		Y	-0.144305	0.810929	-1.18981	0.0439074	-0.865997	0.146289	-0.820074	0.187925	-1.54672	0.00332734
YDR149C::chr4_5	YDR149C	YDR149C	Y				-0.0203081	0.971165	-0.0472735	0.932072	0.812113	0.278897	0.346979	0.646637	NA	NA
YDR150W::chr4_5	NUM1	YDR150W	Y				-0.259128	0.813759	0.986018	0.339021	1.57533	0.150323	1.33654	0.244673	NA	NA
YDR151C::chr4_5	CTH1	YDR151C	Y				-0.264252	0.281223	-0.461228	0.00482588	-0.337427	0.0339168	-0.416907	0.0124718	NA	NA
YDR152W::chr4_5	GIR2	YDR152W	Y				-0.116363	0.586181	-0.100715	0.507728	0.216798	0.19421	0.0608629	0.706171	NA	NA
YDR153C::chr4_5	ENT5	YDR153C	Y				0.0256353	0.824071	0.152962	0.176183	0.0968899	0.409714	0.584524	6.7e-05	NA	NA
YDR154C::chr4_5	YDR154C	YDR154C	Y				0.132667	0.526538	0.0574339	0.662403	0.39606	0.011363	0.0449267	0.749682	NA	NA
YDR155C::chr4_5	CPR1	YDR155C	Y				0.193455	0.540455	0.732409	0.00270502	0.119632	0.594741	0.196973	0.420579	NA	NA
YDR156W::chr4_5	RPA14	YDR156W	Y				-0.155986	0.468242	-0.292258	0.0462754	-0.150172	0.315384	0.0459893	0.741367	NA	NA
YDR157W::chr4_5	YDR157W	YDR157W	Y				0.169677	0.461835	0.0369582	0.77208	0.20141	0.198844	0.186286	0.258717	NA	NA
YDR158W::chr4_5	HOM2	YDR158W	Y				0.271684	0.400076	-0.452388	0.032841	-0.406067	0.0579931	-0.0575108	0.769993	NA	NA
YDR159W::chr4_5	SAC3	YDR159W	Y				-0.0886933	0.922108	-0.509337	0.609409	-0.125322	0.885233	-1.12715	0.343772	NA	NA
YDR161W::chr4_5	YDR161W	YDR161W	Y				-1.82678	0.0291048	-0.996828	0.0755441	0.349347	0.539878	0.586863	0.337167	NA	NA
YDR162C::chr4_5	NBP2	YDR162C	Y				-0.045688	0.916351	1.27638	0.0177925	0.963321	0.0705577	1.3166	0.0190311	NA	NA
YDR163W::chr4_5	CWC15	YDR163W	Y				-0.16003	0.545978	0.357412	0.0628428	0.758083	0.000848434	0.267319	0.193746	NA	NA
YDR165W::chr4_5	TRM82	YDR165W	Y				0.126306	0.665625	-0.252441	0.276648	-0.232829	0.345367	0.0381375	0.85281	NA	NA
YDR169C-A::chr00_20	YDR169C-A	YDR169C-A	Y				0.239317	0.425343	0.145785	0.429445	-0.260392	0.192061	-0.135526	0.513537	NA	NA
YDR169C::chr4_5	STB3	YDR169C	Y				0.11596	0.49638	0.0401119	0.693235	0.143528	0.23284	0.0852754	0.494767	NA	NA
YDR171W::chr4_5	HSP42	YDR171W	Y				0.0918134	0.702907	0.0298658	0.859064	-0.04215	0.814468	0.0960039	0.651408	NA	NA
YDR173C::chr4_5	ARG82	YDR173C	Y				0.919014	0.486134	0.37883	0.636274	0.190361	0.807535	-0.269223	0.752636	NA	NA
YDR174W::chr00_14	HMO1	YDR174W	Y				-0.251703	0.686769	-0.979525	0.0596488	-1.33776	0.0150469	-0.907804	0.102837	NA	NA
YDR175C::chr4_5	RSM24	YDR175C	Y	Y			0.254409	0.603449	0.170951	0.618201	0.205019	0.589868	-0.523079	0.197788	-0.0827247	0.89052
YDR176W::chr4_5	NGG1	YDR176W	Y	Y	Y		-0.642381	0.275926	3.85342	3.2e-08	2.57354	2.21e-06	3.16937	6e-08	2.09549	4.2e-06
YDR178W::chr4_5	SDH4	YDR178W	Y	Y			0.168232	0.795419	-1.3813	0.0283513	-0.223275	0.699031	-0.910586	0.167383	-1.10447	0.0595858
YDR179C::chr4_5	CSN9	YDR179C	Y				-0.237015	0.656986	-0.377908	0.361703	-0.386402	0.385946	0.0800143	0.835184	NA	NA
YDR179W-A::chr00_23	YDR179W-A	YDR179W-A	Y				0.307188	0.387673	0.679907	0.00416732	0.807767	0.00166219	0.111623	0.629056	NA	NA
YDR179W-A::chr4_5	YDR179W-A	YDR179W-A	Y				0.165124	0.526543	0.0400511	0.790133	0.142224	0.446079	0.175269	0.377822	NA	NA
YDR181C::chr4_5	SAS4	YDR181C	Y				-0.169911	0.460481	-0.288411	0.0585804	0.0854725	0.578107	-0.266921	0.101789	NA	NA
YDR182W-A::chr00_20	YDR182W-A	YDR182W-A	Y				-0.265142	0.387673	0.168646	0.359968	0.0845111	0.649633	-0.111883	0.579604	NA	NA
YDR183W::chr4_5	PLP1	YDR183W	Y				0.0331858	0.761819	0.1133	0.240465	0.0921064	0.37011	0.0484258	0.637646	NA	NA
YDR184C::chr4_5	ATC1	YDR184C	Y				0.159239	0.539174	-0.044645	0.771187	0.190375	0.315384	0.206517	0.29828	NA	NA
YDR185C::chr4_5	UPS3	YDR185C	Y				0.097855	0.599028	-0.0486052	0.695635	0.266791	0.0686999	0.135577	0.385426	NA	NA
YDR186C::chr4_5	YDR186C	YDR186C	Y				-0.262683	0.386989	0.374202	0.0501628	0.127188	0.506573	-0.0670375	0.719722	NA	NA
YDR191W::chr4_5	HST4	YDR191W	Y				-0.0992713	0.555864	-0.0846642	0.472456	0.201616	0.113559	-0.0427721	0.72599	NA	NA
YDR192C::chr4_5	NUP42	YDR192C	Y				0.219515	0.229489	0.0583126	0.584068	0.0732526	0.530678	0.213581	0.0859711	NA	NA
YDR193W::chr4_5	YDR193W	YDR193W	Y				-0.161684	0.340951	0.0891698	0.383764	0.107014	0.333836	0.173883	0.127361	NA	NA
YDR194C::chr4_5	MSS116	YDR194C	Y	Y			-1.35238	0.250872	-0.107498	0.859064	0.292279	0.67919	-0.446926	0.56706	0.272003	0.774099
YDR194W-A::chr00_20	YDR194W-A	YDR194W-A	Y				0.258077	0.366895	-0.0629096	0.686769	-0.126865	0.483625	-0.0509007	0.764127	NA	NA
YDR195W::chr4_5	REF2	YDR195W	Y				0.279048	0.723445	-0.282642	0.651351	0.620869	0.386202	0.265651	0.701445	NA	NA
YDR197W::chr4_5	CBS2	YDR197W	Y	Y			0.0581809	0.922719	-0.397226	0.556089	-0.63004	0.39832	0.395408	0.605688	-0.206712	0.827926
YDR198C::chr4_5	RKM2	YDR198C	Y				0.124244	0.533819	0.125155	0.352819	0.283842	0.0505478	0.152314	0.316469	NA	NA
YDR199W::chr4_5	YDR199W	YDR199W	Y				0.135052	0.544126	0.625048	0.000651455	0.605679	0.00115552	0.234992	0.169055	NA	NA
YDR200C::chr4_5	VPS64	YDR200C	Y				0.636673	0.164919	1.05764	0.00120863	0.446805	0.13751	0.077295	0.779801	NA	NA
YDR202C::chr00_14	RAV2	YDR202C	Y		Y		-0.159779	0.62259	1.68174	5.07e-06	1.95032	1.1e-06	2.547	1e-08	NA	NA
YDR203W::chr4_5	YDR203W	YDR203W	Y		Y		0.0863073	0.805765	1.8134	4.09e-05	2.40318	1.84e-06	3.18499	2e-08	NA	NA
YDR204W::chr4_5	COQ4	YDR204W	Y	Y			0.047509	0.909107	0.487359	0.310762	0.671973	0.185217	-0.645924	0.224171	0.186158	0.780178
YDR205W::chr00_14	MSC2	YDR205W	Y				-0.252005	0.353559	0.149103	0.361709	0.126311	0.466934	0.0316235	0.835184	NA	NA
YDR206W::chr4_5	EBS1	YDR206W	Y				0.125609	0.602578	0.239949	0.189158	0.166637	0.386202	0.170844	0.401328	NA	NA
YDR207C::chr4_5	UME6	YDR207C	Y				-0.269145	0.740562	1.41067	0.053841	1.31031	0.0756564	1.26413	0.102503	NA	NA
YDR209C::chr4_5	YDR209C	YDR209C	Y				0.0813414	0.682269	0.14424	0.359968	0.188803	0.265014	0.139344	0.433297	NA	NA
YDR210W::chr4_5	YDR210W	YDR210W	Y				-0.0678811	0.586181	0.144357	0.122312	0.143881	0.13832	0.122587	0.229153	NA	NA
YDR213W::chr4_5	UPC2	YDR213W	Y				-0.116892	0.567556	0.454658	0.00549748	0.240156	0.129594	0.275014	0.0976305	NA	NA
YDR214W::chr4_5	AHA1	YDR214W	Y				-0.0753489	0.601378	0.030255	0.746859	0.215807	0.0591665	0.158802	0.181714	NA	NA
YDR215C::chr4_5	YDR215C	YDR215C	Y				0.126405	0.428102	-0.0638341	0.511811	-0.0173513	0.841508	-0.0532121	0.623195	NA	NA
YDR216W::chr4_5	ADR1	YDR216W	Y				0.108256	0.511202	-0.123427	0.266046	-0.118824	0.312721	-0.154536	0.202991	NA	NA
YDR217C::chr4_5	RAD9	YDR217C	Y				0.198055	0.556992	0.300666	0.222021	0.598514	0.0229655	0.364471	0.175622	NA	NA
YDR218C::chr4_5	SPR28	YDR218C	Y				0.049153	0.672309	0.0772298	0.39488	0.239779	0.0173218	-0.0698029	0.493149	NA	NA
YDR219C::chr4_5	MFB1	YDR219C	Y				0.114895	0.46221	0.0407957	0.665394	0.0627457	0.554215	-0.0532888	0.627033	NA	NA
YDR220C::chr4_5	YDR220C	YDR220C	Y				-0.110409	0.625764	-0.125519	0.456544	0.214397	0.242043	0.155719	0.42065	NA	NA
YDR221W::chr4_5	GTB1	YDR221W	Y				0.0244142	0.841667	0.291679	0.0260761	0.255123	0.0530461	0.153973	0.264248	NA	NA
YDR222W::chr4_5	YDR222W	YDR222W	Y				0.267717	0.178762	0.288474	0.0271293	0.274766	0.0369436	0.0964899	0.478386	NA	NA
YDR223W::chr4_5	CRF1	YDR223W	Y				-0.292029	0.173938	-0.0664661	0.598361	0.236093	0.0918538	0.218707	0.135704	NA	NA
YDR225W::chr4_5	HTA1	YDR225W	Y				0.250274	0.728869	0.696121	0.265713	0.262636	0.670736	0.322689	0.628097	NA	NA
YDR226W::chr4_5	ADK1	YDR226W	Y		Y		-0.873538	0.48069	1.70877	0.0434474	0.768974	0.372475	1.24821	0.161313	NA	NA
YDR229W::chr4_5	IVY1	YDR229W	Y				-0.160542	0.458896	0.178774	0.199726	0.136113	0.357935	0.273015	0.0747834	NA	NA
YDR230W::chr4_5	YDR230W	YDR230W	Y	Y			-0.0173107	0.978361	-0.158855	0.820234	-0.255226	0.743379	1.11133	0.225319	0.0906472	0.901519
YDR231C::chr4_5	COX20	YDR231C	Y	Y			-0.176243	0.692712	-0.144499	0.668154	0.396853	0.308745	0.915384	0.0238121	0.490257	0.358792
YDR233C::chr4_5	RTN1	YDR233C	Y				-0.0823959	0.570908	0.175124	0.108096	0.168096	0.136631	0.131061	0.271014	NA	NA
YDR234W::chr4_5	LYS4	YDR234W	Y				0.164031	0.544126	0.343887	0.0738794	0.303426	0.123382	0.366803	0.0759813	NA	NA
YDR237W::chr4_5	MRPL7	YDR237W	Y	Y			0.0260316	0.944139	-0.495706	0.275675	-0.317559	0.502765	-0.372339	0.456071	0.210613	0.761222
YDR239C::chr4_5	YDR239C	YDR239C	Y				-0.102698	0.586317	0.488531	0.00191309	0.600572	0.000513246	0.595039	0.000483044	NA	NA
YDR241W::chr4_5	BUD26	YDR241W	Y				-0.316216	0.549248	0.0501092	0.872673	0.1357	0.70704	0.45287	0.275384	NA	NA
YDR242W::chr00_17a	AMD2	YDR242W	Y				0.0882094	0.618334	-0.0592057	0.633256	-0.053007	0.686339	0.0819257	0.572545	NA	NA
YDR244W::chr4_6	PEX5	YDR244W	Y				-0.367454	0.203492	0.0535863	0.734892	0.219596	0.252297	0.159358	0.429051	NA	NA
YDR245W::chr4_6	MNN10	YDR245W	Y	Y			-0.698189	0.428102	-0.329647	0.537007	-0.518407	0.379915	0.229478	0.691551	-0.969803	0.104964
YDR246W-A::chr00_20	YDR246W-A	YDR246W-A	Y				0.196616	0.460481	-0.161604	0.342703	0.221726	0.221131	-0.152149	0.426189	NA	NA
YDR247W::chr4_6	VHS1	YDR247W	Y				0.108699	0.555158	0.0788353	0.532064	0.239257	0.0826163	0.183243	0.204498	NA	NA
YDR248C::chr4_6	YDR248C	YDR248C	Y				-0.126762	0.525337	0.104695	0.428171	0.333919	0.0218748	0.12123	0.42254	NA	NA
YDR249C::chr4_6	YDR249C	YDR249C	Y				-0.229337	0.451079	0.242475	0.212368	0.43044	0.0369148	0.260987	0.222293	NA	NA
YDR250C::chr4_6	YDR250C	YDR250C	Y				-0.1061	0.60848	0.173319	0.26933	0.339579	0.0409704	0.24241	0.158739	NA	NA
YDR251W::chr4_6	PAM1	YDR251W	Y				-0.0395237	0.815637	0.192498	0.232687	0.289562	0.0860663	0.404047	0.0230312	NA	NA
YDR252W::chr4_6	BTT1	YDR252W	Y				0.0216009	0.831243	0.0385001	0.673114	-0.0708472	0.498586	0.0579704	0.593751	NA	NA
YDR253C::chr4_6	MET32	YDR253C	Y				-0.0654825	0.76407	0.0855625	0.631025	0.543889	0.0102496	0.154295	0.46405	NA	NA
YDR254W::chr4_6	CHL4	YDR254W	Y				-0.0255839	0.861236	-0.032099	0.801663	0.146016	0.366318	-0.0851653	0.605436	NA	NA
YDR255C::chr4_6	RMD5	YDR255C	Y				-0.152034	0.546289	0.946464	5.92e-05	0.703599	0.0010467	0.64414	0.00193806	NA	NA
YDR256C::chr4_6	CTA1	YDR256C	Y				-0.294502	0.225824	0.355372	0.0248356	0.220844	0.163433	0.456538	0.00692159	NA	NA
YDR257C::chr4_6	RKM4	YDR257C	Y				0.0622738	0.746121	-0.114079	0.481015	0.37399	0.0358926	0.447538	0.0157545	NA	NA
YDR258C::chr4_6	HSP78	YDR258C	Y				-0.0688055	0.686769	0.331829	0.0232804	0.131804	0.371046	0.112099	0.461289	NA	NA
YDR259C::chr4_6	YAP6	YDR259C	Y				0.0273828	0.783351	-0.171799	0.0652597	-0.0664935	0.48286	-0.13119	0.189229	NA	NA
YDR260C::chr4_6	SWM1	YDR260C	Y				-0.0941283	0.639403	-0.330775	0.0419408	0.0752738	0.632782	-0.1007	0.551014	NA	NA
YDR261C::chr4_6	EXG2	YDR261C	Y				0.107156	0.688835	0.206166	0.342012	0.383913	0.0931529	0.0405698	0.8372	NA	NA
YDR262W::chr4_6	YDR262W	YDR262W	Y				-0.0403012	0.820702	0.420489	0.0199314	0.323673	0.0702867	0.293551	0.116379	NA	NA
YDR263C::chr4_6	DIN7	YDR263C	Y				-0.0192186	0.868935	0.158134	0.20168	0.40799	0.00376906	0.259293	0.0563938	NA	NA
YDR264C::chr4_6	AKR1	YDR264C	Y			Y	0.53792	0.662312	0.195896	0.81106	-3.43073	0.00243902	-0.413241	0.68408	NA	NA
YDR265W::chr4_6	PEX10	YDR265W	Y				-0.235826	0.393914	-0.109752	0.498875	0.206125	0.249571	0.275952	0.136207	NA	NA
YDR266C::chr4_6	YDR266C	YDR266C	Y				0.154494	0.593953	0.445151	0.0493288	0.601633	0.0115672	0.328664	0.169238	NA	NA
YDR268W::chr4_6	MSW1	YDR268W	Y	Y		Y	-0.902395	0.446103	0.714898	0.339839	0.186715	0.788253	-0.63585	0.444749	-1.67564	0.0463283
YDR269C::chr4_6	YDR269C	YDR269C	Y		Y		-0.152323	0.707092	-0.416588	0.22272	0.876346	0.0177212	3.79049	4e-09	NA	NA
YDR270W::chr4_6	CCC2	YDR270W	Y		Y		-0.159523	0.59078	-0.480246	0.037574	0.595208	0.0133239	3.22225	0	NA	NA
YDR271C::chr4_6	YDR271C	YDR271C	Y	Y	Y		-0.26354	0.566134	-0.232075	0.477201	0.185072	0.593725	4.05639	2e-09	2.36336	8.06e-06
YDR272W::chr4_6	GLO2	YDR272W	Y				0.0651525	0.789832	0.486789	0.0371699	0.728642	0.00413488	0.479798	0.0510388	NA	NA
YDR273W::chr4_6	DON1	YDR273W	Y				0.138797	0.547634	0.436751	0.0122776	0.477164	0.00822998	0.320377	0.0750935	NA	NA
YDR274C::chr4_6	YDR274C	YDR274C	Y				0.0836658	0.732193	0.24363	0.249281	0.378452	0.0867131	0.221872	0.345478	NA	NA
YDR275W::chr4_6	BSC2	YDR275W	Y				-0.167346	0.393914	0.270976	0.0306978	0.244411	0.0538222	0.20433	0.118976	NA	NA
YDR276C::chr4_6	PMP3	YDR276C	Y				-0.607856	0.461835	-1.03298	0.0609058	-0.536879	0.346586	-0.551437	0.355936	NA	NA
YDR277C::chr4_6	MTH1	YDR277C	Y				0.0979552	0.643927	0.694657	0.000498898	0.646743	0.00117089	1.47529	6e-08	NA	NA
YDR278C::chr4_6	YDR278C	YDR278C	Y				0.0860417	0.761795	0.474723	0.0640766	0.532664	0.0445029	0.162765	0.5488	NA	NA
YDR279W::chr4_6	RNH202	YDR279W	Y				0.0935689	0.669369	0.252867	0.150457	0.434908	0.0208906	0.303997	0.112525	NA	NA
YDR281C::chr4_6	PHM6	YDR281C	Y				0.316591	0.494688	-0.370916	0.228734	-0.419673	0.19485	-0.189422	0.568701	NA	NA
YDR282C::chr4_6	YDR282C	YDR282C	Y				0.025889	0.851154	-0.0951585	0.486516	-0.0778497	0.593439	0.0942772	0.540622	NA	NA
YDR283C::chr4_6	GCN2	YDR283C	Y				0.301241	0.423964	0.273432	0.249751	0.274856	0.273658	0.343264	0.187925	NA	NA
YDR284C::chr4_6	DPP1	YDR284C	Y				-0.0751175	0.604672	0.331107	0.00542969	0.167082	0.147411	-0.0715145	0.54832	NA	NA
YDR285W::chr4_6	ZIP1	YDR285W	Y				0.0390058	0.826778	0.124997	0.462693	0.359891	0.0530461	0.424978	0.0275691	NA	NA
YDR286C::chr4_6	YDR286C	YDR286C	Y				0.0942586	0.685662	0.567254	0.00549748	0.259554	0.189861	0.355666	0.0859711	NA	NA
YDR287W::chr4_6	INM2	YDR287W	Y				0.0533786	0.768326	0.266204	0.107331	0.296606	0.0821413	0.274571	0.123568	NA	NA
YDR289C::chr4_6	RTT103	YDR289C	Y				0.116214	0.631784	0.361646	0.0598251	-0.33293	0.089285	-0.440832	0.0327324	NA	NA
YDR290W::chr4_6	YDR290W	YDR290W	Y				-0.191	0.391064	0.427371	0.00412911	-0.238299	0.0935017	0.24652	0.0998041	NA	NA
YDR291W::chr4_6	HRQ1	YDR291W	Y				0.0844482	0.557459	0.177346	0.09758	0.35416	0.00334834	0.213504	0.0655208	NA	NA
YDR293C::chr4_6	SSD1	YDR293C	Y				-0.179718	0.450478	-0.773594	9.02e-05	0.278645	0.0796651	-0.139686	0.410666	NA	NA
YDR294C::chr4_6	DPL1	YDR294C	Y				0.0244018	0.83484	0.0466591	0.664422	0.275012	0.0272071	0.169594	0.186417	NA	NA
YDR295C::chr4_6	HDA2	YDR295C	Y				0.39688	0.0753334	-0.273046	0.0675347	-0.272053	0.0751753	0.458377	0.00541371	NA	NA
YDR296W::chr4_6	MHR1	YDR296W	Y	Y			0.763567	0.214819	-0.190894	0.597542	-0.284572	0.475756	0.164454	0.681723	0.222249	0.730222
YDR297W::chr4_6	SUR2	YDR297W	Y				-0.0504302	0.679488	-0.0790271	0.411702	-0.143843	0.165476	0.160966	0.135033	NA	NA
YDR298C::chr4_6	ATP5	YDR298C	Y	Y			-0.127662	0.839035	0.25172	0.665704	0.848562	0.203668	-0.459688	0.508146	1.13527	0.110909
YDR300C::chr4_6	PRO1	YDR300C	Y				0.731006	0.393914	0.0427703	0.918644	0.158276	0.749579	0.279907	0.62134	NA	NA
YDR304C::chr4_6	CPR5	YDR304C	Y				0.157068	0.313885	0.18589	0.0593711	0.182622	0.0697236	0.133554	0.204533	NA	NA
YDR305C::chr4_6	HNT2	YDR305C	Y				-0.104364	0.643505	0.269924	0.129134	0.572961	0.00413848	0.189498	0.332314	NA	NA
YDR306C::chr4_6	YDR306C	YDR306C	Y				0.0759035	0.58056	0.0426506	0.647527	0.202106	0.0587599	0.0628023	0.56706	NA	NA
YDR307W::chr4_6	YDR307W	YDR307W	Y				0.147197	0.458896	0.259572	0.0494349	0.259163	0.0542092	0.125378	0.376725	NA	NA
YDR309C::chr4_6	GIC2	YDR309C	Y				-0.0760846	0.601378	0.0883823	0.40949	0.406112	0.00168057	0.0765724	0.522718	NA	NA
YDR310C::chr4_6	SUM1	YDR310C	Y				0.0311219	0.746121	-0.0766191	0.352819	-0.133747	0.128059	-0.0431347	0.629056	NA	NA
YDR312W::chr4_6	SSF2	YDR312W	Y				0.0891632	0.556992	0.177212	0.115032	0.148904	0.202642	0.177696	0.143577	NA	NA
YDR313C::chr4_6	PIB1	YDR313C	Y				0.183492	0.393914	0.280462	0.041454	0.262163	0.0596509	0.229101	0.112525	NA	NA
YDR314C::chr4_6	RAD34	YDR314C	Y				-0.206048	0.357844	0.199581	0.147106	0.390032	0.00963924	0.235178	0.117043	NA	NA
YDR315C::chr00_23	IPK1	YDR315C	Y				0.275046	0.420881	0.28167	0.19336	0.208614	0.363421	0.284321	0.232352	NA	NA
YDR315C::chr4_6	IPK1	YDR315C	Y				-0.0359067	0.823939	-0.0344453	0.794522	0.0636901	0.679322	0.402359	0.0203158	NA	NA
YDR316W::chr4_6	OMS1	YDR316W	Y				-0.198787	0.454794	-0.826364	0.000129436	-0.57834	0.00311202	0.0967467	0.599433	NA	NA
YDR317W::chr4_6	HIM1	YDR317W	Y				-0.0688582	0.625101	-0.15383	0.156768	-0.17797	0.115257	-0.315704	0.00900485	NA	NA
YDR318W::chr00_22	MCM21	YDR318W	Y				0.0236691	0.925723	-0.0469442	0.851953	0.204186	0.512086	-0.210652	0.523263	NA	NA
YDR318W::chr4_6	MCM21	YDR318W	Y				-0.205014	0.420219	0.174496	0.277119	0.357733	0.0360874	0.137526	0.437271	NA	NA
YDR319C::chr4_6	YDR319C	YDR319C	Y				0.0581313	0.657537	0.163038	0.119794	0.243225	0.0276447	0.182063	0.109757	NA	NA
YDR320C::chr4_6	SWA2	YDR320C	Y				-0.627541	0.599028	1.18814	0.187309	0.849133	0.372671	1.63885	0.096731	NA	NA
YDR321W::chr4_6	ASP1	YDR321W	Y				0.0843422	0.510917	0.105275	0.22272	0.286664	0.00357191	0.278481	0.00446945	NA	NA
YDR322C-A::chr00_20	TIM11	YDR322C-A	Y				0.0941418	0.833168	-0.45278	0.308471	-0.363581	0.435589	-0.228325	0.629577	NA	NA
YDR322W::chr4_6	MRPL35	YDR322W	Y	Y			-0.100942	0.814762	0.395933	0.330498	0.116127	0.761371	0.249359	0.573126	0.374384	0.565293
YDR323C::chr4_6	PEP7	YDR323C	Y	Y			-0.180107	0.842274	0.309318	0.706461	-0.294625	0.737528	1.80829	0.0759813	-0.706149	0.526382
YDR326C::chr00_17a	YSP2	YDR326C	Y				0.177576	0.702947	-0.237221	0.524463	0.266074	0.509032	0.110334	0.769993	NA	NA
YDR329C::chr4_6	PEX3	YDR329C	Y				-0.0701132	0.688922	-0.10254	0.460739	0.0423457	0.75218	0.0995655	0.526146	NA	NA
YDR330W::chr4_6	UBX5	YDR330W	Y				0.0810778	0.545285	0.140318	0.137181	0.232901	0.0208998	0.177075	0.0860875	NA	NA
YDR332W::chr4_6	IRC3	YDR332W	Y	Y			0.664595	0.540455	-0.0803173	0.895267	-0.272359	0.706977	0.0394769	0.945405	-0.783855	0.367686
YDR333C::chr4_6	YDR333C	YDR333C	Y				-0.0662954	0.665625	0.0612287	0.59573	0.286836	0.02776	0.286814	0.0336211	NA	NA
YDR334W::chr4_6	SWR1	YDR334W	Y				-0.253904	0.528904	0.475794	0.0901342	0.25606	0.379747	0.222903	0.461289	NA	NA
YDR335W::chr4_6	MSN5	YDR335W	Y				0.0960978	0.759396	0.510268	0.0712801	0.672004	0.0232277	0.446243	0.13956	NA	NA
YDR336W::chr4_6	YDR336W	YDR336W	Y	S			0.127591	0.593544	-0.221837	0.215531	0.0458761	0.78182	0.0115535	0.93326	-0.537059	0.138986
YDR337W::chr4_6	MRPS28	YDR337W	Y	Y			-0.535452	0.58916	-0.473526	0.503127	0.331315	0.650172	0.493857	0.538633	-0.423953	0.682679
YDR338C::chr4_7	YDR338C	YDR338C	Y				0.130947	0.468242	-0.0312693	0.758842	0.154317	0.215625	0.103905	0.429051	NA	NA
YDR340W::chr4_7	YDR340W	YDR340W	Y				-0.135054	0.530562	0.257453	0.0858618	0.194137	0.210336	0.187223	0.250318	NA	NA
YDR344C::chr4_7	YDR344C	YDR344C	Y				-0.114243	0.533819	-0.139973	0.265887	0.056983	0.648208	0.104855	0.447522	NA	NA
YDR345C::chr4_7	HXT3	YDR345C	Y				0.059508	0.759396	0.172779	0.311556	0.181717	0.317479	0.119091	0.526146	NA	NA
YDR346C::chr4_7	SVF1	YDR346C	Y				0.247843	0.40355	0.0696866	0.678766	0.192694	0.331434	0.364507	0.0759813	NA	NA
YDR347W::chr4_7	MRP1	YDR347W	Y	Y			-0.272319	0.709478	-0.0942863	0.858267	0.0829394	0.873413	0.703325	0.314728	-0.0886061	0.901519
YDR348C::chr4_7	YDR348C	YDR348C	Y				-0.0890969	0.774005	0.056926	0.809672	0.372844	0.208721	0.437217	0.156742	NA	NA
YDR349C::chr4_7	YPS7	YDR349C	Y				-0.0235137	0.819302	0.275811	0.00868587	0.326215	0.00357191	0.673435	2.01e-06	NA	NA
YDR350C::chr4_7	ATP22	YDR350C	Y				0.206769	0.654219	0.123984	0.700565	0.263464	0.486627	0.216761	0.58009	NA	NA
YDR351W::chr4_7	SBE2	YDR351W	Y				0.0414247	0.703052	0.0946299	0.296964	0.22685	0.020615	0.221724	0.0267643	NA	NA
YDR352W::chr4_7	YDR352W	YDR352W	Y				0.213335	0.274117	0.135431	0.251379	0.107894	0.386202	0.0638304	0.614355	NA	NA
YDR354W::chr4_7	TRP4	YDR354W	Y				0.153245	0.655305	-0.128219	0.610094	-0.0520558	0.825294	0.03216	0.888194	NA	NA
YDR357C::chr4_7	CNL1	YDR357C	Y				-0.0473945	0.796943	0.472585	0.00966725	0.2833	0.111948	0.26303	0.159567	NA	NA
YDR358W::chr4_7	GGA1	YDR358W	Y				0.395171	0.229117	0.141632	0.471233	0.481111	0.0263269	0.733624	0.00193742	NA	NA
YDR359C::chr4_7	EAF1	YDR359C	Y			Y	-1.72757	0.069864	-1.06105	0.0945431	-3.42608	4.94e-05	-0.326473	0.624667	NA	NA
YDR360W::chr4_7	OPI7	YDR360W	Y				0.184982	0.556992	0.615621	0.0122776	0.15725	0.510528	0.199665	0.434868	NA	NA
YDR363W-A::chr00_2	SEM1	YDR363W-A	Y				0.471902	0.601378	-1.03542	0.130174	0.588436	0.40566	-0.676436	0.370703	NA	NA
YDR363W::chr4_7	ESC2	YDR363W	Y				0.862991	0.438705	0.400646	0.553515	0.166566	0.797186	0.130531	0.8372	NA	NA
YDR368W::chr4_7	YPR1	YDR368W	Y				0.0993447	0.618603	0.258267	0.0937603	0.312479	0.0518787	0.101613	0.538311	NA	NA
YDR369C::chr4_7	XRS2	YDR369C	Y				-1.21785	0.0170743	-0.500105	0.13259	-0.259067	0.45276	-0.710592	0.0506001	NA	NA
YDR370C::chr4_7	YDR370C	YDR370C	Y				0.0948569	0.694563	0.138273	0.474054	0.426076	0.0443971	0.0455215	0.810892	NA	NA
YDR371W::chr4_7	CTS2	YDR371W	Y				0.145433	0.415672	0.177444	0.11611	0.165352	0.159702	0.220822	0.0724197	NA	NA
YDR372C::chr4_7	VPS74	YDR372C	Y				-0.141488	0.786635	0.956435	0.0540516	0.238678	0.623582	0.54098	0.31011	NA	NA
YDR374C::chr4_7	YDR374C	YDR374C	Y				0.0975818	0.556329	0.0501744	0.65024	0.342702	0.00962226	0.419226	0.00248969	NA	NA
YDR375C::chr4_7	BCS1	YDR375C	Y	Y			0.190715	0.762431	-0.614655	0.269844	-0.530537	0.37017	0.580579	0.347611	-0.268141	0.749024
YDR377W::chr4_7	ATP17	YDR377W	Y	Y			0.373542	0.593544	-0.274075	0.580167	0.207114	0.686047	-0.187785	0.723002	-0.0727004	0.901519
YDR378C::chr4_7	LSM6	YDR378C	Y				0.631399	0.135926	1.15594	0.000389523	1.01251	0.00160003	1.21176	0.000288191	NA	NA
YDR379C-A::chr00_20	YDR379C-A	YDR379C-A	Y				0.248652	0.699913	0.500953	0.342679	0.297516	0.587624	0.492286	0.408512	NA	NA
YDR379W::chr4_7	RGA2	YDR379W	Y				0.035848	0.849479	0.0992859	0.586151	0.274474	0.17785	0.156688	0.461138	NA	NA
YDR380W::chr4_7	ARO10	YDR380W	Y				0.118732	0.592461	0.393312	0.0243873	0.299711	0.0839127	0.472447	0.0105208	NA	NA
YDR382W::chr4_7	RPP2B	YDR382W	Y				0.282913	0.799693	-0.536771	0.583968	-0.329411	0.738065	0.300571	0.766222	NA	NA
YDR383C::chr4_7	NKP1	YDR383C	Y				-0.0731338	0.657537	-0.0282328	0.796744	0.235609	0.0842448	0.206158	0.148722	NA	NA
YDR384C::chr4_7	ATO3	YDR384C	Y				0.102572	0.674526	0.24885	0.204567	0.310779	0.130027	0.201393	0.354451	NA	NA
YDR385W::chr4_7	EFT2	YDR385W	Y				0.419984	0.387543	-0.0981964	0.706646	0.0588948	0.820021	0.12935	0.675748	NA	NA
YDR386W::chr4_7	MUS81	YDR386W	Y				0.171537	0.453783	0.170771	0.243789	0.256303	0.0940624	0.156302	0.337942	NA	NA
YDR387C::chr4_7	YDR387C	YDR387C	Y				0.153935	0.493788	0.199356	0.181885	0.28953	0.0638101	0.209917	0.197992	NA	NA
YDR388W::chr4_7	RVS167	YDR388W	Y				-0.454214	0.683282	0.0808223	0.909976	0.0728919	0.917062	-0.221723	0.796234	NA	NA
YDR389W::chr4_7	SAC7	YDR389W	Y				-0.097341	0.72744	0.281696	0.242919	0.107455	0.6522	0.867827	0.00197328	NA	NA
YDR391C::chr4_7	YDR391C	YDR391C	Y				-0.0263008	0.870659	0.627625	0.00136547	1.40377	1.07e-06	0.683912	0.000894741	NA	NA
YDR392W::chr4_7	SPT3	YDR392W	Y				-0.221165	0.551343	0.317616	0.231371	0.628085	0.0261074	0.71079	0.0151206	NA	NA
YDR393W::chr4_7	SHE9	YDR393W	Y				0.18023	0.740562	-0.496438	0.292708	-0.396058	0.421066	-0.462513	0.380108	NA	NA
YDR395W::chr4_7	SXM1	YDR395W	Y				0.0848371	0.539174	-0.0622439	0.494709	0.0223608	0.797107	0.455863	0.000153589	NA	NA
YDR399W::chr4_7	HPT1	YDR399W	Y				-0.150662	0.493788	-0.19109	0.190319	0.0363508	0.786142	0.0534601	0.717372	NA	NA
YDR400W::chr4_7	URH1	YDR400W	Y				0.0885907	0.643927	0.0407034	0.754804	0.366248	0.0236179	0.241609	0.14372	NA	NA
YDR401W::chr4_7	YDR401W	YDR401W	Y				0.206849	0.542449	0.469463	0.0540516	0.223456	0.371046	0.351892	0.172429	NA	NA
YDR402C::chr4_7	DIT2	YDR402C	Y				0.153239	0.495372	0.28282	0.0648233	0.276509	0.0774194	0.19118	0.247837	NA	NA
YDR403W::chr4_7	DIT1	YDR403W	Y				0.0463887	0.759396	0.019774	0.859531	0.155229	0.272564	0.232452	0.112031	NA	NA
YDR405W::chr4_7	MRP20	YDR405W	Y	Y			-1.046	0.313885	-0.364358	0.550405	0.239783	0.696768	0.082134	0.881704	-1.17396	0.136421
YDR406W::chr4_7	PDR15	YDR406W	Y				-0.0978434	0.559145	0.143977	0.241027	0.294339	0.0251768	0.257201	0.0573003	NA	NA
YDR408C::chr4_7	ADE8	YDR408C	Y				0.368848	0.521889	-0.367378	0.343242	-0.0809978	0.815313	-0.211677	0.614355	NA	NA
YDR409W::chr4_7	SIZ1	YDR409W	Y				0.0351762	0.793541	0.150853	0.225202	0.396902	0.00460281	0.15007	0.273444	NA	NA
YDR411C::chr4_7	DFM1	YDR411C	Y				0.132878	0.371222	0.020285	0.791038	0.119837	0.209634	0.1188	0.234486	NA	NA
YDR414C::chr4_7	ERD1	YDR414C	Y				-0.1475	0.46221	-0.355136	0.0114955	-0.227982	0.0973785	0.199502	0.16755	NA	NA
YDR415C::chr4_7	YDR415C	YDR415C	Y				-0.0497594	0.679447	0.163027	0.0966812	0.301784	0.00526998	0.207647	0.0507819	NA	NA
YDR418W::chr4_7	RPL12B	YDR418W	Y				0.173706	0.67597	-0.867597	0.0144804	-1.16115	0.00257187	-0.384747	0.298403	NA	NA
YDR419W::chr4_7	RAD30	YDR419W	Y				0.149549	0.474999	0.205722	0.135543	0.321619	0.0272289	0.176448	0.24279	NA	NA
YDR420W::chr4_7	HKR1	YDR420W	Y				0.0714563	0.618334	0.154952	0.155385	0.0807177	0.474107	0.0870615	0.462934	NA	NA
YDR421W::chr4_7	ARO80	YDR421W	Y				0.101643	0.54776	0.0832758	0.472456	0.169048	0.17984	0.047238	0.700721	NA	NA
YDR422C::chr4_7	SIP1	YDR422C	Y				0.411196	0.374176	0.373496	0.189158	0.140424	0.625515	-0.0908113	0.745541	NA	NA
YDR423C::chr4_7	CAD1	YDR423C	Y				0.137011	0.520714	0.263457	0.0742972	0.080375	0.588461	0.17498	0.272797	NA	NA
YDR424C::chr00_8	DYN2	YDR424C	Y				0.317656	0.618334	-0.0966513	0.811584	0.287901	0.56644	-0.697275	0.189229	NA	NA
YDR425W::chr4_7	SNX41	YDR425W	Y				-0.0623738	0.61525	-0.0223594	0.780205	-0.0155443	0.846353	-0.0731409	0.477484	NA	NA
YDR426C::chr4_7	YDR426C	YDR426C	Y				-0.126	0.628739	0.201159	0.313038	0.153233	0.464405	0.0200385	0.902649	NA	NA
YDR428C::chr4_7	BNA7	YDR428C	Y				0.205229	0.490226	0.25906	0.188146	0.255146	0.216661	0.20783	0.340134	NA	NA
YDR430C::chr4_7	CYM1	YDR430C	Y				0.0136718	0.876619	0.155657	0.104872	0.0915491	0.362104	-0.181985	0.0797725	NA	NA
YDR431W::chr4_7	YDR431W	YDR431W	Y				0.10888	0.618334	0.335641	0.0507637	-0.0515015	0.740905	-0.243791	0.179554	NA	NA
YDR432W::chr4_7	NPL3	YDR432W	Y				0.393597	0.6925	-0.403339	0.600724	0.396474	0.632782	0.692142	0.444109	NA	NA
YDR433W::chr00_23	YDR433W	YDR433W	Y				0.0894848	0.89726	-0.779358	0.30452	-0.409406	0.598977	0.199839	0.784365	NA	NA
YDR433W::chr4_7	YDR433W	YDR433W	Y				0.451861	0.549248	0.15805	0.734892	0.15472	0.756834	-0.0568613	0.897534	NA	NA
YDR435C::chr4_7	PPM1	YDR435C	Y				0.0555928	0.870659	0.882476	0.0218708	1.1311	0.00551301	1.14007	0.00562508	NA	NA
YDR436W::chr4_7	PPZ2	YDR436W	Y				0.324954	0.284346	0.0775197	0.651674	0.381977	0.0530609	0.321417	0.115481	NA	NA
YDR438W::chr4_8	THI74	YDR438W	Y				0.101299	0.628797	0.661705	0.000582188	0.532016	0.00388193	0.398301	0.0254284	NA	NA
YDR439W::chr4_8	LRS4	YDR439W	Y				0.201937	0.557524	0.13444	0.575202	0.22296	0.401009	0.462643	0.0957406	NA	NA
YDR440W::chr4_8	DOT1	YDR440W	Y				-0.0396579	0.815799	0.0786918	0.605882	0.309289	0.068871	0.563792	0.00255536	NA	NA
YDR441C::chr4_8	APT2	YDR441C	Y				-0.174104	0.662977	0.423913	0.183006	0.0587227	0.830377	0.199501	0.56201	NA	NA
YDR442W::chr4_8	YDR442W	YDR442W	Y				0.0988152	0.6993	0.276746	0.190809	0.331329	0.135066	-0.870443	0.000619033	NA	NA
YDR443C::chr4_8	SSN2	YDR443C	Y				-0.125728	0.748644	-0.489164	0.158324	0.352675	0.335695	-0.163267	0.654032	NA	NA
YDR444W::chr00_17a	YDR444W	YDR444W	Y				0.278694	0.275106	-0.119212	0.428126	0.340026	0.0380644	0.332662	0.0507263	NA	NA
YDR445C::chr00_14	YDR445C	YDR445C	Y				0.100716	0.685662	0.193776	0.331286	0.167017	0.425972	-0.257892	0.24538	NA	NA
YDR446W::chr4_8	ECM11	YDR446W	Y				-0.0781984	0.622224	0.058569	0.606908	0.16458	0.19736	0.317363	0.0178056	NA	NA
YDR447C::chr4_8	RPS17B	YDR447C	Y				0.412326	0.069864	-0.313077	0.0428748	-0.211507	0.174865	-0.120789	0.457429	NA	NA
YDR448W::chr00_23	ADA2	YDR448W	Y	Y	Y		-0.691675	0.447421	2.37154	0.000594582	2.40472	0.000683839	2.95107	8.69e-05	2.79017	3.44e-06
YDR448W::chr4_8	ADA2	YDR448W	Y	S	Y		-0.481932	0.654219	3.11364	0.00123478	3.22467	0.00139627	3.61709	0.000461517	2.79017	0.000242054
YDR450W::chr4_8	RPS18A	YDR450W	Y				0.19295	0.549248	-0.888792	0.000851652	-0.816794	0.002165	-0.31457	0.210925	NA	NA
YDR451C::chr4_8	YHP1	YDR451C	Y				0.0936942	0.663022	-0.0475639	0.747555	-0.118609	0.504762	0.211136	0.264824	NA	NA
YDR452W::chr4_8	PPN1	YDR452W	Y				0.231296	0.451873	0.38519	0.0572164	0.187459	0.370118	0.13703	0.525228	NA	NA
YDR453C::chr4_8	TSA2	YDR453C	Y				0.0967896	0.769989	-0.279489	0.343994	-0.653088	0.0390749	0.165697	0.606548	NA	NA
YDR455C::chr4_8	YDR455C	YDR455C	Y		Y		0.0509174	0.921954	1.77075	0.00691292	3.15771	7.45e-05	2.53717	0.000561202	NA	NA
YDR456W::chr4_8	NHX1	YDR456W	Y	Y	Y		0.248709	0.628739	1.79908	0.000225151	1.95241	0.00013298	2.36426	1.23e-05	1.20216	0.0865316
YDR457W::chr4_8	TOM1	YDR457W	Y				0.184095	0.500158	-0.136751	0.441829	0.197406	0.309021	-0.0984121	0.615814	NA	NA
YDR458C::chr4_8	HEH2	YDR458C	Y				0.0816891	0.734221	0.370184	0.0811793	0.342019	0.115862	0.378327	0.0984571	NA	NA
YDR459C::chr4_8	PFA5	YDR459C	Y				0.135018	0.415984	0.225474	0.038323	0.332197	0.00466503	0.100452	0.388325	NA	NA
YDR461W::chr00_17a	MFA1	YDR461W	Y				-0.155842	0.554272	-0.108602	0.546866	0.0593181	0.738841	-0.088982	0.654329	NA	NA
YDR462W::chr4_8	MRPL28	YDR462W	Y	Y			-0.151544	0.859771	-0.0364319	0.956578	-0.615547	0.504849	-1.66869	0.0875941	-0.298183	0.790877
YDR463W::chr4_8	STP1	YDR463W	Y				1.05163	0.00536072	0.211312	0.367531	0.174697	0.483496	0.228619	0.394964	NA	NA
YDR465C::chr4_8	RMT2	YDR465C	Y				0.220927	0.401712	0.170507	0.302512	0.525119	0.00484694	0.401014	0.0277984	NA	NA
YDR466W::chr4_8	PKH3	YDR466W	Y				0.190587	0.468371	0.206012	0.232245	0.490858	0.00963924	0.349852	0.0649921	NA	NA
YDR467C::chr4_8	YDR467C	YDR467C	Y				-0.304441	0.621371	0.507664	0.279177	0.127803	0.770143	0.499291	0.339125	NA	NA
YDR469W::chr4_8	SDC1	YDR469W	Y				0.132816	0.672309	0.407853	0.108506	0.423821	0.105844	0.465134	0.0924696	NA	NA
YDR470C::chr4_8	UGO1	YDR470C	Y				0.0852542	0.521889	0.12662	0.162538	0.192458	0.0443407	0.0942707	0.347229	NA	NA
YDR471W::chr4_8	RPL27B	YDR471W	Y				-0.188742	0.415984	0.0321969	0.793205	0.0912352	0.544853	0.422885	0.00943913	NA	NA
YDR474C::chr4_8	YDR474C	YDR474C	Y				-0.0452016	0.740448	-0.0847075	0.460532	-0.174356	0.161855	0.265612	0.0406584	NA	NA
YDR475C::chr00_22	JIP4	YDR475C	Y				-0.0574142	0.805765	0.42352	0.0596929	0.0849875	0.690155	0.126496	0.593729	NA	NA
YDR475C::chr4_8	JIP4	YDR475C	Y				-0.11092	0.539174	-0.166679	0.182368	-0.121845	0.357898	-0.266943	0.0510388	NA	NA
YDR476C::chr4_8	YDR476C	YDR476C	Y				0.106912	0.640078	0.507313	0.00793909	0.454464	0.0180987	0.405952	0.0378614	NA	NA
YDR477W::chr4_8	SNF1	YDR477W	Y	Y			-1.32175	0.393914	0.231307	0.77939	-1.4743	0.145124	-0.799234	0.450412	-0.3661	0.767599
YDR479C::chr4_8	PEX29	YDR479C	Y				0.153027	0.297527	0.0470416	0.583448	0.165759	0.0818179	0.0576689	0.559282	NA	NA
YDR480W::chr4_8	DIG2	YDR480W	Y				-0.0865057	0.54551	0.0777	0.427523	0.272949	0.0127738	0.340278	0.00317098	NA	NA
YDR481C::chr4_8	PHO8	YDR481C	Y				0.0261448	0.832289	0.177523	0.149929	0.234981	0.0679287	0.106745	0.432832	NA	NA
YDR482C::chr4_8	CWC21	YDR482C	Y				0.0551904	0.665992	0.253473	0.0192776	0.250589	0.0222066	0.31834	0.00567338	NA	NA
YDR483W::chr4_8	KRE2	YDR483W	Y				0.118769	0.550265	0.22228	0.120447	0.201557	0.176973	0.135058	0.395491	NA	NA
YDR484W::chr4_8	VPS52	YDR484W	Y	Y	Y		0.330106	0.740448	2.06939	0.0229783	2.05607	0.0256741	1.17989	0.213553	0.599977	0.565293
YDR485C::chr00_23	VPS72	YDR485C	Y				0.0428861	0.897769	0.667737	0.075584	0.121054	0.730844	0.256328	0.525731	NA	NA
YDR485C::chr4_8	VPS72	YDR485C	Y				-0.0362085	0.890784	0.292166	0.306154	0.564339	0.0611596	0.446569	0.154808	NA	NA
YDR486C::chr4_8	VPS60	YDR486C	Y				0.430269	0.247422	-0.377892	0.101669	-0.0727039	0.736586	-0.0720835	0.748161	NA	NA
YDR488C::chr4_8	PAC11	YDR488C	Y				-0.27834	0.46221	0.405143	0.106597	0.523233	0.0456938	0.298007	0.275384	NA	NA
YDR490C::chr4_8	PKH1	YDR490C	Y				-0.110465	0.612866	-0.122065	0.447196	0.172223	0.327135	0.181434	0.32277	NA	NA
YDR491C::chr4_8	YDR491C	YDR491C	Y				0.0529766	0.714824	0.398129	0.00371767	0.19436	0.137706	0.467401	0.00142823	NA	NA
YDR492W::chr4_8	IZH1	YDR492W	Y				0.120051	0.451079	0.0127169	0.879805	0.1527	0.15481	0.0486011	0.652488	NA	NA
YDR493W::chr00_17a	MZM1	YDR493W	Y	Y	Y		0.0326089	0.966973	1.62166	0.10562	1.90675	0.0660311	2.80158	0.0109149	2.24596	0.00876649
YDR494W::chr4_8	RSM28	YDR494W	Y				0.0876802	0.76407	0.129009	0.59895	0.46224	0.0894309	0.332084	0.249088	NA	NA
YDR495C::chr4_8	VPS3	YDR495C	Y		Y		0.0651158	0.905159	-0.485446	0.421773	-0.835378	0.201537	2.07884	0.0034614	NA	NA
YDR496C::chr4_8	PUF6	YDR496C	Y				-0.222866	0.68694	0.342468	0.433563	0.426105	0.373023	0.734274	0.136216	NA	NA
YDR497C::chr4_8	ITR1	YDR497C	Y				0.0955579	0.437613	0.139994	0.0786161	0.107481	0.1898	0.0745721	0.392739	NA	NA
YDR500C::chr00_17a	RPL37B	YDR500C	Y				-0.276662	0.554272	-0.37889	0.258177	-0.513084	0.144244	0.0558751	0.850745	NA	NA
YDR500C::chr4_8	RPL37B	YDR500C	Y				0.424264	0.302636	-0.387142	0.132148	-0.410106	0.124816	0.473285	0.0922057	NA	NA
YDR501W::chr00_23	PLM2	YDR501W	Y				0.0295383	0.786383	0.318287	0.00374104	0.361539	0.00200328	0.102759	0.354451	NA	NA
YDR501W::chr4_8	PLM2	YDR501W	Y				-0.0351656	0.847211	0.513962	0.0100569	0.346893	0.0761258	0.293781	0.151327	NA	NA
YDR502C::chr00_17a	SAM2	YDR502C	Y				0.0625444	0.573631	-0.0475367	0.545993	0.0424731	0.613557	0.0442497	0.615814	NA	NA
YDR503C::chr4_8	LPP1	YDR503C	Y				0.0807497	0.586181	0.108382	0.320769	0.252261	0.0306206	0.231964	0.0552042	NA	NA
YDR504C::chr4_8	SPG3	YDR504C	Y				0.113331	0.534297	0.151317	0.228905	0.0781987	0.5465	0.233394	0.0914645	NA	NA
YDR505C::chr4_8	PSP1	YDR505C	Y				0.0796618	0.593544	-0.189386	0.0963262	0.0996592	0.39859	0.217198	0.0781263	NA	NA
YDR506C::chr00_17a	YDR506C	YDR506C	Y				-0.0606758	0.696387	-0.25408	0.0560155	0.0747066	0.573951	-0.0503937	0.70105	NA	NA
YDR506C::chr4_8	YDR506C	YDR506C	Y				0.00772785	0.966655	0.317112	0.17172	0.265992	0.275128	0.381567	0.130825	NA	NA
YDR507C::chr4_8	GIN4	YDR507C	Y	Y			-0.655336	0.611264	0.471688	0.606908	0.533927	0.593877	0.829827	0.440598	0.612991	0.628786
YDR508C::chr4_8	GNP1	YDR508C	Y				0.0849454	0.715601	-0.157352	0.421047	-0.190284	0.372475	0.120535	0.578003	NA	NA
YDR509W::chr4_8	YDR509W	YDR509W	Y	Y	Y		0.234229	0.740421	1.51464	0.019091	-0.595533	0.359172	-0.63607	0.347611	-0.442173	0.593016
YDR511W::chr4_8	ACN9	YDR511W	Y				0.0733301	0.807977	0.150496	0.576692	0.115741	0.678261	1.06116	0.00147012	NA	NA
YDR512C::chr00_17a	EMI1	YDR512C	Y				0.0424359	0.957034	-1.26269	0.204083	-0.703011	0.496339	-0.605929	0.571288	NA	NA
YDR512C::chr4_8	EMI1	YDR512C	Y			Y	0.143921	0.832289	-1.09844	0.108506	-1.84193	0.0125934	-0.70674	0.346841	NA	NA
YDR513W::chr4_8	GRX2	YDR513W	Y				0.0357289	0.70208	-0.0128181	0.843185	0.148821	0.0668376	0.0353053	0.666117	NA	NA
YDR514C::chr4_8	YDR514C	YDR514C	Y				0.200754	0.285791	-0.0480029	0.653253	0.148257	0.225553	0.0782693	0.536527	NA	NA
YDR515W::chr00_17a	SLF1	YDR515W	Y				0.101983	0.546289	0.142713	0.233804	0.19408	0.121985	0.238677	0.0706355	NA	NA
YDR516C::chr4_8	EMI2	YDR516C	Y				0.217624	0.456106	-0.235172	0.209746	-0.208743	0.29201	-0.303805	0.137474	NA	NA
YDR517W::chr4_8	GRH1	YDR517W	Y				0.240184	0.431223	0.322439	0.101545	0.187485	0.362812	0.0454684	0.80593	NA	NA
YDR518W::chr00_23	EUG1	YDR518W	Y	S			0.144041	0.54551	0.41479	0.019356	0.377353	0.0338277	0.121627	0.507386	-0.0553432	0.891093
YDR518W::chr4_8	EUG1	YDR518W	Y	Y			-0.0610237	0.945509	-1.46596	0.181881	0.62158	0.581159	-0.200956	0.8372	-0.0553432	0.939002
YDR519W::chr4_8	FPR2	YDR519W	Y	Y			0.510513	0.544126	0.597076	0.308616	0.227407	0.690273	-0.473462	0.462013	0.205269	0.797111
YDR520C::chr4_8	URC2	YDR520C	Y				-0.0845982	0.70779	0.126925	0.48807	0.412776	0.0409704	0.253526	0.227125	NA	NA
YDR521W::chr4_8	YDR521W	YDR521W	Y				0.0962755	0.438705	0.0716136	0.357028	0.0820307	0.329091	0.00757665	0.905706	NA	NA
YDR522C::chr4_8	SPS2	YDR522C	Y				-0.0892824	0.618334	0.136345	0.312064	0.243243	0.0860663	0.111427	0.454076	NA	NA
YDR523C::chr4_8	SPS1	YDR523C	Y				0.169658	0.428102	0.299955	0.0350339	0.238218	0.0935017	0.224754	0.131003	NA	NA
YDR524C-B::chr00_20	YDR524C-B	YDR524C-B	Y				-0.386099	0.453294	0.0545642	0.843185	-0.282277	0.411534	0.168935	0.629534	NA	NA
YDR524C::chr4_8	AGE1	YDR524C	Y				0.0698882	0.618603	-0.0368262	0.697271	0.112018	0.323283	0.0674519	0.560358	NA	NA
YDR524W-A::chr00_20	YDR524W-A	YDR524W-A	Y				-0.342389	0.449677	0.0850538	0.735259	-0.326363	0.284829	-0.459864	0.145722	NA	NA
YDR525W-A::chr00_2	SNA2	YDR525W-A	Y				-0.279654	0.673062	-0.625758	0.23847	-0.77586	0.16538	-1.05288	0.0718662	NA	NA
YDR525W::chr4_8	API2	YDR525W	Y				-0.395755	0.355861	0.0733773	0.746738	0.216294	0.429927	0.368373	0.20073	NA	NA
YDR528W::chr4_8	HLR1	YDR528W	Y				0.0990583	0.539174	0.0668869	0.529814	0.257117	0.0290999	0.131517	0.28539	NA	NA
YDR529C::chr4_8	QCR7	YDR529C	Y	Y			-0.540303	0.402838	0.24364	0.53123	0.163281	0.6815	-0.162446	0.697794	-0.691776	0.306842
YDR530C::chr4_8	APA2	YDR530C	Y				0.0637022	0.610045	0.0582092	0.521246	0.0682017	0.488418	0.169384	0.102503	NA	NA
YDR532C::chr4_8	KRE28	YDR532C	Y				0.460087	0.618334	-0.670107	0.332965	0.703885	0.34285	0.301408	0.679011	NA	NA
YDR533C::chr4_8	HSP31	YDR533C	Y	Y			-0.131964	0.770374	-0.22983	0.555231	-0.252945	0.549405	0.136	0.737881	-0.719527	0.176021
YDR534C::chr4_8	FIT1	YDR534C	Y				0.208145	0.196552	0.0976168	0.327785	0.142328	0.177851	0.171694	0.118896	NA	NA
YDR535C::chr00_2	YDR535C	YDR535C	Y				0.432243	0.53435	-0.0798125	0.842399	-0.377989	0.450676	-0.712808	0.17452	NA	NA
YDR536W::chr00_2	STL1	YDR536W	Y				-0.106682	0.824071	0.420439	0.362587	-0.542531	0.274903	-0.804693	0.118635	NA	NA
YDR537C::chr00_14	YDR537C	YDR537C	Y				0.274055	0.464862	-0.320948	0.192388	-0.464469	0.0712569	-0.309382	0.255553	NA	NA
YDR538W::chr00_2	PAD1	YDR538W	Y				-0.263916	0.522275	0.201522	0.460579	0.262324	0.377971	-0.0634152	0.81225	NA	NA
YDR539W::chr00_2	FDC1	YDR539W	Y				-0.00880335	0.975815	0.500735	0.185817	0.474538	0.23346	-0.547244	0.185883	NA	NA
YDR540C::chr00_2	IRC4	YDR540C	Y		Y		-0.337655	0.69009	1.5349	0.0339834	0.956186	0.189631	0.393287	0.599546	NA	NA
YDR541C::chr00_2	YDR541C	YDR541C	Y				-0.256934	0.586181	0.556286	0.11611	0.0323316	0.907685	-0.159992	0.666117	NA	NA
YEL001C::chr5_2	IRC22	YEL001C	Y				-0.0619205	0.54551	-0.152872	0.0419833	0.0724204	0.344457	0.0149783	0.823482	NA	NA
YEL003W::chr5_2	GIM4	YEL003W	Y				-0.557643	0.461835	-0.532294	0.278711	-0.307572	0.545688	0.0331613	0.930526	NA	NA
YEL004W::chr5_2	YEA4	YEL004W	Y				-0.210572	0.386989	-0.021594	0.861349	0.0708021	0.634519	0.0968371	0.546058	NA	NA
YEL005C::chr5_2	VAB2	YEL005C	Y				0.0465138	0.771458	0.0996109	0.47783	0.11478	0.450676	0.147525	0.362306	NA	NA
YEL006W::chr5_2	YEA6	YEL006W	Y				-0.0352024	0.820702	-0.0826605	0.560958	-0.0785638	0.606985	0.129041	0.435121	NA	NA
YEL007W::chr5_2	YEL007W	YEL007W	Y				0.038086	0.870659	0.596466	0.0234884	0.438106	0.0931529	-0.101318	0.694757	NA	NA
YEL008W::chr5_2	YEL008W	YEL008W	Y				0.0491099	0.686769	0.0850797	0.380872	0.0828342	0.421531	0.0688548	0.525816	NA	NA
YEL009C::chr5_2	GCN4	YEL009C	Y				0.163079	0.371222	-0.0508271	0.621688	-0.0548933	0.627056	-0.0498591	0.670307	NA	NA
YEL010W::chr5_2	YEL010W	YEL010W	Y				0.0685817	0.746854	-0.211623	0.256742	-0.0648696	0.716716	0.128497	0.529017	NA	NA
YEL011W::chr00_8	GLC3	YEL011W	Y				-0.0933194	0.737853	0.116642	0.605844	0.111874	0.641971	-0.305242	0.250318	NA	NA
YEL012W::chr00_10	UBC8	YEL012W	Y				0.0487389	0.820702	0.651075	0.00399931	0.628905	0.00619125	0.50656	0.0258231	NA	NA
YEL013W::chr5_2	VAC8	YEL013W	Y				-0.566378	0.581025	-1.26908	0.0995985	-1.37658	0.08281	-0.228943	0.759153	NA	NA
YEL014C::chr5_2	YEL014C	YEL014C	Y				0.141638	0.547548	0.132656	0.415259	0.0959725	0.578182	0.236197	0.197081	NA	NA
YEL015W::chr5_2	EDC3	YEL015W	Y				0.120147	0.68885	0.35272	0.153216	0.237409	0.363024	0.815077	0.0036311	NA	NA
YEL016C::chr5_2	NPP2	YEL016C	Y				0.190543	0.37321	-0.302592	0.0274964	-0.109352	0.421371	-0.0461051	0.725559	NA	NA
YEL017C-A::chr5_2	PMP2	YEL017C-A	Y				-0.126151	0.493788	0.0658906	0.570008	-0.0516406	0.66944	0.0388282	0.747636	NA	NA
YEL017W::chr5_2	GTT3	YEL017W	Y				-0.0980693	0.552955	0.0941077	0.414083	-0.0530714	0.650127	0.148252	0.256711	NA	NA
YEL018W::chr5_2	EAF5	YEL018W	Y				0.250623	0.323826	-0.189154	0.232245	-0.0220337	0.868797	0.121299	0.48419	NA	NA
YEL020C::chr5_2	YEL020C	YEL020C	Y				0.303289	0.282839	-0.21709	0.209722	-0.12897	0.47375	-0.0370277	0.819392	NA	NA
YEL022W::chr00_23	GEA2	YEL022W	Y				0.173202	0.564213	0.261419	0.237284	0.0989697	0.650561	0.349537	0.148049	NA	NA
YEL023C::chr5_2	YEL023C	YEL023C	Y				0.116549	0.44485	-0.144388	0.139731	-0.0914691	0.374872	0.184377	0.0850124	NA	NA
YEL024W::chr5_2	RIP1	YEL024W	Y	Y			0.0651435	0.864754	-0.515672	0.20368	-0.527164	0.216204	-0.120384	0.761764	0.153027	0.823582
YEL025C::chr5_2	YEL025C	YEL025C	Y				0.0321385	0.807468	0.0495249	0.663472	0.0702826	0.581488	-0.0423393	0.73081	NA	NA
YEL027W::chr5_2	VMA3	YEL027W	Y	Y	Y		-0.425194	0.540455	0.566616	0.239194	0.0788414	0.847476	1.3576	0.0113806	3.91668	2e-09
YEL028W::chr5_2	YEL028W	YEL028W	Y				-0.354881	0.270032	0.0858211	0.633724	0.222123	0.281306	-0.0697453	0.723088	NA	NA
YEL029C::chr5_2	BUD16	YEL029C	Y			Y	0.570126	0.270032	-1.27039	0.000626837	-1.79844	3.06e-05	-0.601616	0.0805933	NA	NA
YEL030W::chr5_2	ECM10	YEL030W	Y				0.116683	0.537066	0.0397513	0.726241	0.118741	0.386202	-0.0864414	0.539642	NA	NA
YEL031W::chr5_2	SPF1	YEL031W	Y				-0.265438	0.545978	-0.53737	0.0895435	-0.72721	0.0276465	-0.371476	0.28004	NA	NA
YEL033W::chr5_2	MTC7	YEL033W	Y		Y		-0.768111	0.458896	-0.348155	0.580543	-0.443146	0.5196	1.7831	0.0155124	NA	NA
YEL036C::chr5_2	ANP1	YEL036C	Y				1.68104	0.325785	1.80152	0.0952643	-1.08733	0.335975	0.758794	0.514106	NA	NA
YEL037C::chr5_2	RAD23	YEL037C	Y				-0.257684	0.438705	-0.166699	0.419174	0.322831	0.146965	0.32132	0.1673	NA	NA
YEL038W::chr5_2	UTR4	YEL038W	Y				0.140828	0.565114	-0.413923	0.028447	-0.123479	0.508892	0.297997	0.130364	NA	NA
YEL039C::chr5_2	CYC7	YEL039C	Y				-0.111696	0.705627	-0.158803	0.505229	0.24266	0.359172	0.0587363	0.804947	NA	NA
YEL040W::chr5_2	UTR2	YEL040W	Y				0.175582	0.556584	0.129174	0.534173	0.165081	0.466346	0.223453	0.354451	NA	NA
YEL041W::chr00_23	YEF1	YEL041W	Y				0.205977	0.545978	1.06205	0.000305489	0.62102	0.0175076	0.585967	0.0271548	NA	NA
YEL041W::chr5_2	YEF1	YEL041W	Y				-0.229135	0.335546	0.0729232	0.598294	0.320842	0.0394341	0.154891	0.343806	NA	NA
YEL042W::chr5_2	GDA1	YEL042W	Y				0.167101	0.544126	-0.278652	0.147554	0.102379	0.600508	0.338408	0.107434	NA	NA
YEL043W::chr5_2	YEL043W	YEL043W	Y				-0.0759956	0.762736	0.177576	0.413674	0.74538	0.00336848	0.920295	0.000594816	NA	NA
YEL044W::chr5_2	IES6	YEL044W	Y				0.711894	0.406271	-0.664892	0.218069	-0.525155	0.359189	-0.687814	0.248525	NA	NA
YEL045C::chr5_2	YEL045C	YEL045C	Y				0.392906	0.178036	-0.197741	0.275645	0.111641	0.551576	0.0416043	0.809354	NA	NA
YEL046C::chr5_2	GLY1	YEL046C	Y				0.573175	0.182254	-0.210872	0.420026	-0.456459	0.10363	-0.279309	0.348197	NA	NA
YEL047C::chr5_2	YEL047C	YEL047C	Y				0.00608312	0.937128	-0.101077	0.274498	-0.182475	0.0608782	-0.165536	0.102837	NA	NA
YEL048C::chr5_2	TCA17	YEL048C	Y				-0.0667016	0.685122	0.519291	0.000814267	0.104065	0.453685	0.202978	0.164577	NA	NA
YEL049W::chr5_2	PAU2	YEL049W	Y				0.230352	0.437613	0.0233472	0.879859	-0.0657094	0.71546	0.225517	0.277314	NA	NA
YEL050C::chr5_2	RML2	YEL050C	Y	Y			-0.717429	0.515309	-0.891213	0.2327	0.857986	0.275924	1.01454	0.216765	-0.912133	0.292141
YEL051W::chr5_2	VMA8	YEL051W	Y				-0.666713	0.495745	0.0785977	0.883074	-0.460188	0.498199	1.47355	0.0395217	NA	NA
YEL052W::chr5_2	AFG1	YEL052W	Y				0.135016	0.46221	-0.109342	0.352819	0.130719	0.302574	0.047282	0.700301	NA	NA
YEL053C::chr5_2	MAK10	YEL053C	Y		Y		0.120637	0.746121	-0.124115	0.673114	0.416035	0.222251	1.61889	0.000103034	NA	NA
YEL054C::chr5_2	RPL12A	YEL054C	Y				-0.114803	0.562565	-0.0672054	0.618213	-0.196645	0.199468	-0.108705	0.495225	NA	NA
YEL056W::chr5_2	HAT2	YEL056W	Y				0.0763718	0.705627	0.237795	0.161783	0.091102	0.598977	-0.0393768	0.807062	NA	NA
YEL057C::chr5_2	YEL057C	YEL057C	Y				0.297733	0.416125	0.115919	0.592107	-0.13686	0.566362	-0.113696	0.642253	NA	NA
YEL059C-A::chr00_20	SOM1	YEL059C-A	Y	Y			0.152819	0.705627	1.3036	0.000946347	0.292759	0.410384	-0.0866024	0.790445	-0.361485	0.478917
YEL059W::chr5_2	HHY1	YEL059W	Y				-0.0859022	0.546289	-0.203361	0.0516127	-0.0871242	0.407983	-0.0526644	0.624847	NA	NA
YEL060C::chr5_2	PRB1	YEL060C	Y				-0.135651	0.384675	-0.0436431	0.618771	-0.187438	0.0602637	-0.0389542	0.691303	NA	NA
YEL061C::chr5_2	CIN8	YEL061C	Y				-0.249192	0.771458	-0.666457	0.38353	-0.693629	0.398032	-0.628785	0.461291	NA	NA
YEL062W::chr5_2	NPR2	YEL062W	Y				-0.0787817	0.740448	0.268641	0.192941	0.622084	0.00645677	0.370871	0.101359	NA	NA
YEL063C::chr5_2	CAN1	YEL063C	Y				-0.0222969	0.891607	-0.168805	0.339732	0.0941497	0.606667	0.132318	0.498863	NA	NA
YEL064C::chr5_2	AVT2	YEL064C	Y				-0.122846	0.525707	-0.14052	0.28547	0.041154	0.739899	0.248998	0.0859711	NA	NA
YEL065W::chr5_2	SIT1	YEL065W	Y				-0.242974	0.152752	-0.0623129	0.541193	-0.0977754	0.38616	0.232685	0.0476525	NA	NA
YEL066W::chr5_2	HPA3	YEL066W	Y				-0.120686	0.513884	0.0402489	0.716002	0.082774	0.521645	-0.0512773	0.691966	NA	NA
YEL067C::chr5_2	YEL067C	YEL067C	Y				0.154549	0.455555	0.0455862	0.699067	-0.0958463	0.488443	0.07339	0.607993	NA	NA
YEL068C::chr5_2	YEL068C	YEL068C	Y				-0.144869	0.555864	-0.0134776	0.923413	-0.11405	0.532899	0.114387	0.550961	NA	NA
YEL071W::chr5_2	DLD3	YEL071W	Y				-0.070452	0.620566	-0.140517	0.195163	-0.144008	0.205783	-0.0408307	0.710589	NA	NA
YEL072W::chr5_2	RMD6	YEL072W	Y				0.207013	0.289492	-0.13591	0.260208	-0.0701301	0.573877	-0.0596051	0.642446	NA	NA
YER001W::chr5_2	MNN1	YER001W	Y				-0.0806435	0.511202	0.0375365	0.623608	0.0662372	0.444246	0.104993	0.250318	NA	NA
YER002W::chr5_2	NOP16	YER002W	Y				-0.15289	0.441962	0.0683639	0.570245	-0.126952	0.345755	0.0425944	0.735184	NA	NA
YER004W::chr5_2	FMP52	YER004W	Y				0.0635138	0.770427	-0.291988	0.140649	0.0457995	0.79897	0.038233	0.832772	NA	NA
YER005W::chr5_2	YND1	YER005W	Y				-0.0108135	0.933097	-0.183458	0.231931	0.0583471	0.693292	-0.0577447	0.710729	NA	NA
YER007C-A::chr5_2	TMA20	YER007C-A	Y				-0.0755049	0.766324	-0.399973	0.085399	0.0777881	0.72246	0.197434	0.435773	NA	NA
YER007W::chr00_21	PAC2	YER007W	Y				-0.0663652	0.647465	-0.24934	0.0371699	-0.152537	0.205783	-0.136289	0.283179	NA	NA
YER007W::chr5_2	PAC2	YER007W	Y				-0.244007	0.507893	-0.351486	0.1572	-0.310675	0.234598	-0.0264388	0.896964	NA	NA
YER010C::chr5_2	YER010C	YER010C	Y				-0.0902599	0.69009	0.0785822	0.645768	0.16731	0.392259	-0.198936	0.333649	NA	NA
YER011W::chr5_2	TIR1	YER011W	Y				0.0494355	0.656857	0.0609597	0.472456	0.074078	0.417978	0.017804	0.827206	NA	NA
YER014C-A::chr5_3	BUD25	YER014C-A	Y				-0.132784	0.715994	-0.175005	0.560958	-0.321104	0.338371	-0.201346	0.5563	NA	NA
YER014W::chr5_2	HEM14	YER014W	Y				-0.0995544	0.861236	0.404749	0.478817	0.149659	0.784791	0.813224	0.210925	NA	NA
YER015W::chr00_23	FAA2	YER015W	Y				0.126757	0.643005	0.831427	0.000829489	0.906803	0.000545026	0.713484	0.00346463	NA	NA
YER016W::chr5_3	BIM1	YER016W	Y				0.519549	0.284121	-0.434583	0.146666	-0.783722	0.0153069	-0.937214	0.00535162	NA	NA
YER017C::chr5_3	AFG3	YER017C	Y	Y			0.502199	0.511202	0.173201	0.703822	0.637859	0.240234	-0.125839	0.79767	-0.499674	0.565293
YER019C-A::chr5_3	SBH2	YER019C-A	Y				0.0310593	0.813759	-0.0977069	0.420425	0.0654807	0.607403	0.10978	0.427401	NA	NA
YER019W::chr5_3	ISC1	YER019W	Y				-0.511922	0.486134	0.400274	0.398915	1.15941	0.0253854	1.44309	0.00782262	NA	NA
YER020W::chr5_3	GPA2	YER020W	Y				-0.113953	0.625093	0.193411	0.278131	0.102112	0.57975	0.0771909	0.679011	NA	NA
YER024W::chr5_3	YAT2	YER024W	Y				-0.0490512	0.791891	-0.115386	0.485312	0.0788179	0.645418	0.124674	0.506225	NA	NA
YER026C::chr00_23	CHO1	YER026C	Y				0.262615	0.725365	0.524039	0.406865	-0.428509	0.5196	-0.157336	0.798535	NA	NA
YER027C::chr00_11	GAL83	YER027C	Y				0.107695	0.683282	0.233205	0.274434	0.498319	0.0279041	0.786175	0.00161403	NA	NA
YER028C::chr5_3	MIG3	YER028C	Y	Y			0.381334	0.686769	0.641853	0.392199	-0.59756	0.455032	1.1385	0.17452	0.367235	0.733022
YER030W::chr5_3	CHZ1	YER030W	Y				0.0926499	0.618334	0.287236	0.0491874	0.0704014	0.621925	0.369004	0.0172744	NA	NA
YER031C::chr00_10	YPT31	YER031C	Y		Y		-0.309316	0.458896	1.99858	1.72e-06	1.54345	3.06e-05	1.13253	0.000499239	NA	NA
YER032W::chr5_3	FIR1	YER032W	Y				-0.197212	0.451079	0.0364541	0.795105	0.0569414	0.722086	0.179681	0.332091	NA	NA
YER033C::chr5_3	ZRG8	YER033C	Y				-0.131415	0.528583	-0.143968	0.311142	0.164396	0.274903	-0.0595754	0.687318	NA	NA
YER034W::chr5_3	YER034W	YER034W	Y				0.0523161	0.750848	0.0862379	0.533917	-0.0479769	0.728764	0.149193	0.354451	NA	NA
YER037W::chr00_11	PHM8	YER037W	Y				0.0991387	0.634746	-0.13657	0.390421	0.115676	0.493799	0.0514516	0.748062	NA	NA
YER038W-A::chr5_3	YER038W-A	YER038W-A	Y				-0.106099	0.53435	-0.0559711	0.609409	0.163909	0.185217	0.03931	0.736647	NA	NA
YER039C-A::chr00_2	YER039C-A	YER039C-A	Y				0.043185	0.905847	0.476227	0.255514	0.321833	0.461382	-0.178139	0.682977	NA	NA
YER039C::chr5_3	HVG1	YER039C	Y				-0.173879	0.617945	-0.318497	0.226888	0.301915	0.276762	-0.0570434	0.817716	NA	NA
YER040W::chr5_3	GLN3	YER040W	Y				0.829009	0.391064	-0.368141	0.515932	-0.483089	0.433466	-0.254625	0.679011	NA	NA
YER041W::chr5_3	YEN1	YER041W	Y				-0.112003	0.583294	-0.288076	0.0628493	-0.208301	0.189861	-0.152955	0.3636	NA	NA
YER042W::chr5_3	MXR1	YER042W	Y				0.162529	0.441131	-0.170843	0.203299	0.28064	0.0478987	0.143643	0.333766	NA	NA
YER044C-A::chr5_3	MEI4	YER044C-A	Y				-0.303504	0.281046	-0.137869	0.411702	0.378722	0.0377349	0.136815	0.465572	NA	NA
YER044C::chr5_3	ERG28	YER044C	Y				0.069147	0.930018	-0.368311	0.667751	1.33234	0.17613	-0.568444	0.573573	NA	NA
YER045C::chr5_3	ACA1	YER045C	Y				-0.165855	0.306698	0.136865	0.174281	0.195602	0.063376	-0.116173	0.296815	NA	NA
YER046W-A::chr5_3	YER046W-A	YER046W-A	Y				-0.29099	0.366213	-0.103357	0.578039	0.261852	0.20432	0.078371	0.697794	NA	NA
YER046W::chr00_10	SPO73	YER046W	Y				-0.0715994	0.708861	0.116263	0.465091	0.208966	0.228945	-0.0740771	0.669008	NA	NA
YER047C::chr5_3	SAP1	YER047C	Y				-0.424943	0.393914	0.0214669	0.928789	0.364386	0.262938	0.337179	0.32392	NA	NA
YER048C::chr5_3	CAJ1	YER048C	Y				-0.192798	0.418344	0.240718	0.114554	0.12661	0.420338	0.347871	0.0359988	NA	NA
YER049W::chr5_3	TPA1	YER049W	Y				0.130209	0.700518	-0.0520447	0.824901	-0.106271	0.694594	-0.106803	0.707962	NA	NA
YER050C::chr5_3	RSM18	YER050C	Y	Y			-0.083124	0.783351	-0.221741	0.41251	0.331982	0.257135	0.0725966	0.784679	-0.558742	0.362402
YER051W::chr5_3	JHD1	YER051W	Y				0.257383	0.507893	0.632686	0.0214642	0.0381246	0.862506	0.179864	0.529017	NA	NA
YER052C::chr5_3	HOM3	YER052C	Y				0.212402	0.461835	0.281095	0.135759	0.188652	0.34285	0.29656	0.147419	NA	NA
YER053C-A::chr00_20	YER053C-A	YER053C-A	Y				-0.211765	0.495895	0.0923761	0.629765	0.0694673	0.725808	-0.0549943	0.783011	NA	NA
YER053C::chr5_3	PIC2	YER053C	Y				0.106416	0.378356	-0.0554881	0.439215	0.066294	0.393978	0.0866883	0.289485	NA	NA
YER054C::chr5_3	GIP2	YER054C	Y				0.0896764	0.569794	-0.204711	0.0847938	0.155544	0.20495	-0.240442	0.0610734	NA	NA
YER055C::chr5_3	HIS1	YER055C	Y				0.0999529	0.559145	0.0127987	0.899185	0.0960694	0.464405	0.00186847	0.983461	NA	NA
YER056C-A::chr5_3	RPL34A	YER056C-A	Y				-0.250547	0.386989	-0.298901	0.0942378	0.0359383	0.816819	0.37765	0.0507819	NA	NA
YER056C::chr5_3	FCY2	YER056C	Y				-0.0987721	0.621371	-0.234243	0.128352	-0.191785	0.23416	-0.143858	0.399031	NA	NA
YER057C::chr5_3	HMF1	YER057C	Y				-0.0959841	0.480856	0.0621832	0.472607	0.00816158	0.908656	0.0685519	0.485134	NA	NA
YER058W::chr5_3	PET117	YER058W	Y	Y			-0.133601	0.81617	-0.406452	0.4452	-0.812395	0.159308	-0.483781	0.426917	-0.279801	0.749024
YER059W::chr5_3	PCL6	YER059W	Y				0.0523079	0.699791	0.533175	0.000148842	0.179479	0.126075	0.256534	0.0373862	NA	NA
YER060W-A::chr5_3	FCY22	YER060W-A	Y				0.0274118	0.753635	0.0343446	0.628194	-0.0655406	0.412913	0.0672807	0.429619	NA	NA
YER060W::chr5_3	FCY21	YER060W	Y				0.0244442	0.780519	0.115188	0.15269	0.0695245	0.40566	0.13176	0.132161	NA	NA
YER061C::chr5_3	CEM1	YER061C	Y	Y			-1.45047	0.218602	0.250732	0.700433	0.904487	0.243794	-0.168849	0.809004	-0.999812	0.176021
YER062C::chr5_3	HOR2	YER062C	Y				0.125108	0.497378	-0.304283	0.0199327	-0.101921	0.429665	0.0745386	0.576152	NA	NA
YER063W::chr00_10	THO1	YER063W	Y				-0.0291257	0.769689	0.0749828	0.392328	0.0752186	0.420595	0.04944	0.608768	NA	NA
YER064C::chr00_8	YER064C	YER064C	Y				0.285271	0.48069	-0.474932	0.0796198	0.151535	0.57975	-0.234992	0.426189	NA	NA
YER065C::chr5_3	ICL1	YER065C	Y				-0.536904	0.0668796	-0.0576444	0.722725	-0.0753709	0.67919	-0.103371	0.60621	NA	NA
YER066C-A::chr5_3	YER066C-A	YER066C-A	Y				0.243635	0.63182	-0.23043	0.539688	-0.0449973	0.887746	0.0890632	0.811936	NA	NA
YER066W::chr00_10	RRT13	YER066W	Y				-0.0429834	0.764817	0.17091	0.18705	0.244178	0.0707153	0.263292	0.0637827	NA	NA
YER067C-A::chr5_3	YER067C-A	YER067C-A	Y				-0.0746865	0.593544	-0.0499542	0.609537	-0.093482	0.398032	0.0505754	0.64923	NA	NA
YER067W::chr5_3	RGI1	YER067W	Y				-0.162167	0.55369	0.26218	0.181881	-0.126597	0.530678	0.0890593	0.666145	NA	NA
YER068C-A::chr5_3	YER068C-A	YER068C-A	Y				0.0935028	0.645232	-0.0264239	0.843867	0.150185	0.376603	0.100364	0.563618	NA	NA
YER068W::chr5_3	MOT2	YER068W	Y				0.0300645	0.925953	-0.3723	0.330497	0.157874	0.677123	-0.235417	0.571288	NA	NA
YER069W::chr5_3	ARG5,6	YER069W	Y				0.139025	0.418344	-0.215328	0.055197	0.0258827	0.795072	-0.134788	0.262526	NA	NA
YER070W::chr5_3	RNR1	YER070W	Y				-0.0646023	0.798918	0.335844	0.1572	0.0320351	0.870769	-0.0479057	0.827206	NA	NA
YER071C::chr5_3	TDA2	YER071C	Y				0.0894442	0.507305	-0.0526726	0.542617	0.14968	0.113559	0.0264686	0.764127	NA	NA
YER072W::chr5_3	VTC1	YER072W	Y				0.0962653	0.491616	-0.187574	0.0501548	0.111306	0.253979	0.179223	0.0770316	NA	NA
YER073W::chr5_3	ALD5	YER073W	Y				0.121327	0.610987	0.102209	0.553036	-0.0817954	0.648276	-0.0872954	0.648801	NA	NA
YER074W::chr5_3	RPS24A	YER074W	Y				-0.0426668	0.861531	0.219218	0.382215	0.530387	0.0504676	0.800348	0.00552826	NA	NA
YER075C::chr5_3	PTP3	YER075C	Y				-0.171067	0.284901	-0.0823589	0.392199	0.0630787	0.534742	0.295837	0.00731038	NA	NA
YER076C::chr00_23	YER076C	YER076C	Y				-0.047703	0.741517	0.418531	0.00276074	0.353246	0.0104645	0.261357	0.0591732	NA	NA
YER077C::chr00_8	YER077C	YER077C	Y	Y			0.333063	0.580593	0.22434	0.592107	-0.150207	0.723614	-0.673207	0.167873	0.436398	0.460608
YER078C::chr00_8	ICP55	YER078C	Y				-0.297116	0.446103	-0.579098	0.0271033	-0.614198	0.0214337	-0.265011	0.338145	NA	NA
YER079W::chr5_3	YER079W	YER079W	Y				-0.254178	0.157619	-0.165429	0.145002	-0.109099	0.363199	-0.0355738	0.749143	NA	NA
YER080W::chr5_3	AIM9	YER080W	Y				0.00575052	0.95779	-0.114963	0.392404	0.115285	0.421066	0.183592	0.225605	NA	NA
YER081W::chr5_3	SER3	YER081W	Y				-0.193505	0.393914	-0.0658713	0.614085	-0.18168	0.220548	0.0917839	0.547691	NA	NA
YER083C::chr5_3	GET2	YER083C	Y				-0.408431	0.594026	1.30853	0.0301516	0.0473121	0.916098	1.00955	0.109976	NA	NA
YER084W::chr5_3	YER084W	YER084W	Y				-0.0876959	0.574645	-0.125014	0.278243	-0.0306305	0.775076	0.116421	0.365873	NA	NA
YER085C::chr5_3	YER085C	YER085C	Y				0.160731	0.46221	-0.0471862	0.707979	0.0634558	0.6522	0.11245	0.47121	NA	NA
YER086W::chr5_3	ILV1	YER086W	Y				-0.0431679	0.72567	-0.0281657	0.75866	-0.0862205	0.437436	-0.0729297	0.531376	NA	NA
YER087C-A::chr5_3	YER087C-A	YER087C-A	Y				-0.207013	0.438001	-0.244141	0.151138	0.0130717	0.920353	-0.082455	0.647001	NA	NA
YER087C-B::chr00_20	SBH1	YER087C-B	Y				0.09856	0.807977	-0.218805	0.549548	0.0423261	0.89134	-0.189357	0.641801	NA	NA
YER087W::chr5_3	AIM10	YER087W	Y	Y			0.225084	0.677836	0.168238	0.671788	0.276567	0.540339	-0.224602	0.628398	0.532683	0.456438
YER088C::chr00_8	DOT6	YER088C	Y				0.076781	0.832289	-0.425258	0.239194	-0.332083	0.384597	-1.01413	0.011682	NA	NA
YER089C::chr00_17a	PTC2	YER089C	Y				0.0731389	0.655518	-0.0600667	0.615571	0.185671	0.171717	0.215858	0.126053	NA	NA
YER090W::chr00_8	TRP2	YER090W	Y				0.385978	0.282839	0.278186	0.207825	-0.0541653	0.789375	0.0882218	0.697794	NA	NA
YER091C-A::chr00_2	YER091C-A	YER091C-A	Y				-0.382394	0.39754	0.201968	0.461426	0.529135	0.0742243	-0.178312	0.561621	NA	NA
YER091C::chr00_8	MET6	YER091C	Y				-0.212942	0.387673	0.195139	0.195646	-0.230966	0.143958	-0.310441	0.0609785	NA	NA
YER092W::chr00_8	IES5	YER092W	Y				-0.116915	0.746121	-0.707819	0.0309261	0.394446	0.233781	-0.415828	0.228573	NA	NA
YER093C-A::chr00_8	AIM11	YER093C-A	Y				-0.0416837	0.936334	-0.805261	0.198954	-0.946552	0.150192	-1.46159	0.0336211	NA	NA
YER095W::chr00_8	RAD51	YER095W	Y				-1.53537	0.455555	-1.01577	0.428122	-0.459226	0.716671	0.778464	0.583418	NA	NA
YER096W::chr00_8	SHC1	YER096W	Y				0.10064	0.672309	0.135392	0.462643	-0.0596477	0.738983	-0.11396	0.578003	NA	NA
YER097W::chr00_8	YER097W	YER097W	Y				0.323314	0.560079	0.239728	0.538441	0.346221	0.415191	-0.271491	0.539642	NA	NA
YER098W::chr00_8	UBP9	YER098W	Y				-0.244878	0.542513	0.109518	0.668634	-0.32063	0.275924	-0.143533	0.629145	NA	NA
YER099C::chr00_21	PRS2	YER099C	Y				-0.0502821	0.723488	0.117408	0.334019	-0.0844752	0.507072	-0.0158289	0.881322	NA	NA
YER101C::chr00_5	AST2	YER101C	Y				-0.431652	0.452938	-0.185204	0.592706	-0.0889698	0.792082	-0.285281	0.480492	NA	NA
YER103W::chr00_5	SSA4	YER103W	Y				-0.212307	0.677523	0.300861	0.450103	0.166385	0.67914	-0.278173	0.535227	NA	NA
YER105C::chr00_21	NUP157	YER105C	Y				-0.105648	0.640078	-0.0788932	0.627852	0.0801929	0.647984	-0.0734495	0.687996	NA	NA
YER106W::chr00_5	MAM1	YER106W	Y				-0.0824973	0.729746	0.0793798	0.673114	0.060352	0.755784	-0.154842	0.494872	NA	NA
YER107C::chr00_5	GLE2	YER107C	Y				-1.03899	0.415984	-0.715178	0.362602	-0.80154	0.345755	-1.15661	0.188201	NA	NA
YER108C::chr00_5	YER108C	YER108C	Y				-0.415128	0.397266	-0.200068	0.495564	-0.1759	0.578573	-0.23399	0.485812	NA	NA
YER109C::chr00_22	FLO8	YER109C	Y				-0.0581969	0.776417	0.476433	0.0159097	0.781638	0.000583238	0.418349	0.0401639	NA	NA
YER109C::chr00_5	FLO8	YER109C	Y				-0.158027	0.675608	0.0763406	0.769366	-0.421498	0.185308	-0.148828	0.643807	NA	NA
YER110C::chr00_5	KAP123	YER110C	Y				-2.0797	0.0196713	-1.14139	0.0626292	-0.888853	0.158224	-0.525519	0.428785	NA	NA
YER111C::chr00_5	SWI4	YER111C	Y				-0.516205	0.642579	-0.136355	0.850925	0.873296	0.343294	-0.731174	0.444341	NA	NA
YER113C::chr00_5	TMN3	YER113C	Y				0.175217	0.643927	-0.0664559	0.792053	-0.4624	0.140551	-0.58378	0.0758966	NA	NA
YER114C::chr00_5	BOI2	YER114C	Y				-0.256314	0.687848	0.156492	0.730618	-0.547244	0.322809	-0.100003	0.833278	NA	NA
YER115C::chr00_5	SPR6	YER115C	Y				0.116239	0.764544	0.27574	0.41583	0.160932	0.643445	-0.0776657	0.813175	NA	NA
YER116C::chr00_5	SLX8	YER116C	Y				0.932617	0.60848	-2.43251	0.0828842	-1.75507	0.226139	-1.38563	0.365978	NA	NA
YER117W::chr00_5	RPL23B	YER117W	Y				-1.36039	0.0178737	-0.0950041	0.768917	-0.352799	0.374872	0.0756645	0.827424	NA	NA
YER118C::chr00_5	SHO1	YER118C	Y				-0.0747368	0.753216	0.0592521	0.743444	-0.120931	0.57543	-0.394111	0.0860875	NA	NA
YER119C-A::chr00_5	YER119C-A	YER119C-A	Y				0.246414	0.343346	-0.798246	0.000103767	-0.496989	0.00539397	-0.268195	0.124433	NA	NA
YER119C::chr00_5	AVT6	YER119C	Y				-0.463232	0.391064	0.19153	0.543808	-0.176338	0.600508	0.240876	0.505272	NA	NA
YER120W::chr00_5	SCS2	YER120W	Y				0.104433	0.697965	0.0769844	0.696413	-0.595081	0.0137123	-0.198146	0.422864	NA	NA
YER121W::chr00_5	YER121W	YER121W	Y				0.352996	0.425343	0.388889	0.166567	0.243039	0.405625	-0.424938	0.167116	NA	NA
YER122C::chr00_5	GLO3	YER122C	Y	Y			-0.301409	0.708299	0.375797	0.564973	-0.0654796	0.905055	-0.407565	0.580705	0.0944927	0.901519
YER123W::chr00_5	YCK3	YER123W	Y				0.177601	0.602445	0.662615	0.0154273	0.47944	0.0753063	0.47864	0.0914645	NA	NA
YER124C::chr00_5	DSE1	YER124C	Y				0.236679	0.544126	0.31957	0.241321	0.132212	0.632747	-0.0975517	0.723088	NA	NA
YER128W::chr00_5	VFA1	YER128W	Y				0.155812	0.74541	0.726314	0.0863135	0.415881	0.346454	-0.267116	0.553669	NA	NA
YER129W::chr00_5	SAK1	YER129W	Y				-0.0732168	0.82434	-0.916345	0.00853528	0.176498	0.59587	0.633133	0.0759813	NA	NA
YER130C::chr00_5	YER130C	YER130C	Y				-0.250953	0.500865	0.1643	0.493817	-0.0744438	0.750684	-0.118067	0.654329	NA	NA
YER131W::chr00_5	RPS26B	YER131W	Y				-0.348738	0.109517	-0.203822	0.147081	-0.325328	0.0286382	-0.0918208	0.545789	NA	NA
YER132C::chr00_5	PMD1	YER132C	Y				-0.0922328	0.682656	0.177474	0.326721	-0.202192	0.29405	0.0343797	0.835351	NA	NA
YER134C::chr00_5	YER134C	YER134C	Y				0.139093	0.660284	0.095094	0.675529	0.0282365	0.889587	-0.333361	0.227815	NA	NA
YER135C::chr00_5	YER135C	YER135C	Y				0.259641	0.513836	0.114416	0.645669	-0.0532652	0.821246	0.062993	0.80593	NA	NA
YER137C::chr00_5	YER137C	YER137C	Y				0.331829	0.493788	0.37881	0.23847	0.136159	0.669046	0.125581	0.701445	NA	NA
YER139C::chr00_5	RTR1	YER139C	Y				0.480078	0.569109	-0.325408	0.580254	0.300555	0.632965	0.0804204	0.881322	NA	NA
YER140W::chr00_5	YER140W	YER140W	Y				0.212258	0.495372	0.0843634	0.658197	-0.0147229	0.926065	-0.461163	0.042632	NA	NA
YER141W::chr00_5	COX15	YER141W	Y	Y			-0.442145	0.473032	-0.319212	0.417267	-1.41589	0.00243902	-0.325821	0.461289	-0.487258	0.446687
YER142C::chr00_5	MAG1	YER142C	Y				0.11895	0.672639	0.276137	0.221517	-0.115512	0.615121	0.105838	0.655971	NA	NA
YER143W::chr00_5	DDI1	YER143W	Y				-0.226668	0.570337	0.300327	0.308417	-0.139759	0.637891	-0.256169	0.434868	NA	NA
YER144C::chr00_2	UBP5	YER144C	Y				0.283909	0.461835	0.430602	0.0901342	-0.2531	0.340427	0.347928	0.202966	NA	NA
YER145C::chr00_5	FTR1	YER145C	Y			Y	0.227518	0.740448	-1.1308	0.0628762	-1.64249	0.011418	1.0969	0.0928612	NA	NA
YER149C::chr00_5	PEA2	YER149C	Y				-0.154294	0.528583	0.124535	0.443784	0.0841027	0.620759	0.0540901	0.74276	NA	NA
YER150W::chr00_5	SPI1	YER150W	Y				0.19769	0.536524	0.363906	0.103481	0.327022	0.158224	-0.0753468	0.730738	NA	NA
YER151C::chr00_5	UBP3	YER151C	Y				-0.599215	0.549779	-0.145231	0.808629	0.779104	0.30308	1.45392	0.0643798	NA	NA
YER152C::chr00_5	YER152C	YER152C	Y				-0.191729	0.545376	-0.0505724	0.788709	-0.147685	0.5196	-0.311054	0.201882	NA	NA
YER153C::chr00_5	PET122	YER153C	Y	Y			1.65745	0.200505	0.045012	0.942628	0.520771	0.532687	0.12795	0.857874	0.0893345	0.901519
YER154W::chr00_5	OXA1	YER154W	Y	Y			-0.321678	0.610045	-0.218509	0.620891	-0.152193	0.736942	0.0565868	0.88839	-0.0303256	0.937206
YER155C::chr00_21	BEM2	YER155C	Y				-1.203	0.583294	-1.5389	0.339369	-0.785226	0.632782	-1.15401	0.515932	NA	NA
YER155C::chr00_5	BEM2	YER155C	Y				-0.491525	0.760663	-0.566662	0.665304	-0.449515	0.738186	-0.479075	0.734997	NA	NA
YER156C::chr00_5	YER156C	YER156C	Y				0.790694	0.385337	-0.198517	0.688284	-0.160645	0.755836	-0.210156	0.708492	NA	NA
YER158C::chr00_5	YER158C	YER158C	Y				-0.111999	0.791574	0.754406	0.058838	-0.0601145	0.854964	0.200679	0.628211	NA	NA
YER161C::chr00_5	SPT2	YER161C	Y				-0.505236	0.369645	0.332627	0.330498	0.955055	0.0112871	0.42707	0.262526	NA	NA
YER162C::chr00_5	RAD4	YER162C	Y				-0.347441	0.451079	0.32623	0.268763	0.143642	0.631258	-0.544122	0.0929195	NA	NA
YER163C::chr00_5	YER163C	YER163C	Y				0.212627	0.521889	-0.0646304	0.741179	0.255872	0.281363	0.168593	0.494614	NA	NA
YER164W::chr00_5	CHD1	YER164W	Y			Y	-0.446466	0.503619	-1.6584	0.00119315	-1.16756	0.0164375	-0.762676	0.119953	NA	NA
YER166W::chr00_5	DNF1	YER166W	Y				-0.594456	0.295978	0.111335	0.71875	0.0592842	0.843497	-0.24192	0.529017	NA	NA
YER167W::chr00_5	BCK2	YER167W	Y				0.661063	0.544126	-0.660471	0.37666	0.351328	0.644924	-1.60942	0.0550373	NA	NA
YER169W::chr00_5	RPH1	YER169W	Y				-0.396609	0.549248	-0.308167	0.494473	-0.667746	0.177132	0.193591	0.691046	NA	NA
YER170W::chr00_5	ADK2	YER170W	Y				-0.133278	0.493788	0.0335273	0.76178	-0.150365	0.269431	0.0778016	0.575979	NA	NA
YER173W::chr00_5	RAD24	YER173W	Y				-0.455314	0.416678	-0.415113	0.24076	0.22699	0.535937	-0.381105	0.332314	NA	NA
YER174C::chr00_5	GRX4	YER174C	Y				-0.0996157	0.690951	-0.524439	0.0163455	-0.323285	0.134211	-0.312769	0.166302	NA	NA
YER175C::chr00_5	TMT1	YER175C	Y				0.265207	0.591297	0.266391	0.457178	0.321675	0.404078	-0.104938	0.769629	NA	NA
YER175W-A::chr00_20	YER175W-A	YER175W-A	Y				-0.164846	0.495895	-0.513904	0.00378221	-0.0427224	0.775243	-0.371441	0.0368226	NA	NA
YER176W::chr00_5	ECM32	YER176W	Y				-0.0180594	0.905387	0.357073	0.0480448	0.265287	0.146289	-0.119044	0.532099	NA	NA
YER177W::chr00_5	BMH1	YER177W	Y				-0.0335765	0.930757	-0.412098	0.362602	0.12766	0.76603	-0.609312	0.230198	NA	NA
YER178W::chr00_5	PDA1	YER178W	Y				0.243199	0.488522	-0.366217	0.117459	-0.166458	0.490593	-0.0896847	0.703497	NA	NA
YER179W::chr00_5	DMC1	YER179W	Y				0.417918	0.109517	0.196368	0.239228	-0.102821	0.550992	-0.0355278	0.82024	NA	NA
YER180C-A::chr00_20	SLO1	YER180C-A	Y				0.0874801	0.701	0.423213	0.0320929	0.172878	0.386056	0.249799	0.229292	NA	NA
YER180C::chr00_5	ISC10	YER180C	Y				0.191473	0.550185	0.0683914	0.731836	-0.0515647	0.803489	0.0506531	0.814275	NA	NA
YER181C::chr00_5	YER181C	YER181C	Y				0.071592	0.793241	0.0797316	0.71875	0.079868	0.737686	-0.128281	0.631618	NA	NA
YER182W::chr00_5	FMP10	YER182W	Y				0.0438184	0.869106	-0.0215061	0.923413	-0.148333	0.608384	0.0307956	0.895744	NA	NA
YER183C::chr00_5	FAU1	YER183C	Y				-0.265955	0.525707	0.458153	0.112832	0.0901992	0.738127	0.122092	0.682008	NA	NA
YER184C::chr00_5	YER184C	YER184C	Y				0.0862067	0.734174	-0.224865	0.30452	-0.22115	0.34285	-0.193759	0.426917	NA	NA
YER185W::chr00_5	PUG1	YER185W	Y				-0.238446	0.458896	-0.207113	0.313579	0.0664687	0.735682	0.0564349	0.777431	NA	NA
YER186C::chr00_5	YER186C	YER186C	Y				-0.168192	0.551851	-0.0886974	0.633631	-0.0248564	0.879798	-0.135624	0.537021	NA	NA
YER186W-A::chr00_21	YER186W-A	YER186W-A	Y				0.286257	0.323327	-0.111709	0.519631	0.0918559	0.616674	-0.164886	0.413661	NA	NA
YER187W::chr00_5	YER187W	YER187W	Y				-0.0854738	0.76407	0.106646	0.647527	0.118383	0.640826	-0.0458198	0.839438	NA	NA
YER188W::chr00_2	YER188W	YER188W	Y				0.202263	0.622224	-0.366287	0.242658	-0.202486	0.532687	-0.135838	0.678966	NA	NA
YFL001W::chr00_17a	DEG1	YFL001W	Y				0.394471	0.611264	-0.933878	0.11611	-0.892577	0.148962	-0.794815	0.219003	NA	NA
YFL003C::chr00_17a	MSH4	YFL003C	Y				-0.0685675	0.556992	-0.0534998	0.512365	-0.0875678	0.331939	0.108497	0.248617	NA	NA
YFL004W::chr00_17a	VTC2	YFL004W	Y				0.0907889	0.555864	-0.0278939	0.771187	0.136124	0.248109	0.309163	0.0126524	NA	NA
YFL006W::chr6_1	YFL006W	YFL006W	Y				-0.0960752	0.613845	-0.46734	0.00324338	-0.262999	0.0813232	-0.15044	0.347186	NA	NA
YFL007W::chr00_17a	BLM10	YFL007W	Y				-0.0992699	0.581025	-0.32929	0.0192776	-0.265328	0.0585197	-0.0287574	0.817743	NA	NA
YFL010C::chr00_17a	WWM1	YFL010C	Y				-0.128694	0.54776	-0.304231	0.0536116	-0.225879	0.158224	0.158026	0.348197	NA	NA
YFL010W-A::chr00_17a	AUA1	YFL010W-A	Y				0.0285801	0.851273	0.0683423	0.63723	-0.0697605	0.653364	0.0290653	0.8372	NA	NA
YFL010W-A::chr00_23	AUA1	YFL010W-A	Y				0.108893	0.567556	0.310864	0.0345997	0.27084	0.0668376	0.228651	0.137148	NA	NA
YFL011W::chr6_1	HXT10	YFL011W	Y				-0.312558	0.343346	0.0387558	0.820234	-0.233963	0.274815	0.0902178	0.671622	NA	NA
YFL012W::chr00_17a	YFL012W	YFL012W	Y				0.177827	0.556584	-0.149363	0.481308	0.263434	0.257334	-0.181428	0.452687	NA	NA
YFL013C::chr00_17a	IES1	YFL013C	Y				0.0853624	0.723537	-0.829514	0.000716453	0.0181727	0.911371	-0.326709	0.152587	NA	NA
YFL013W-A::chr00_15	YFL013W-A	YFL013W-A	Y				-0.0934711	0.546289	-0.442512	0.000633393	-0.21457	0.0624957	-0.188541	0.116441	NA	NA
YFL014W::chr00_15	HSP12	YFL014W	Y				0.225357	0.416205	0.346588	0.0555938	0.194547	0.293544	0.247314	0.197992	NA	NA
YFL015C::chr6_1	YFL015C	YFL015C	Y				0.265846	0.36435	-0.13174	0.447606	0.276024	0.141386	0.0723587	0.694832	NA	NA
YFL016C::chr00_17a	MDJ1	YFL016C	Y	Y			0.372387	0.593133	0.226145	0.63723	-0.269025	0.613557	-0.469166	0.419894	0.100644	0.891603
YFL018C::chr6_1	LPD1	YFL018C	Y	Y		Y	-0.466563	0.622224	-0.766219	0.289149	-0.151724	0.814944	-0.344463	0.652914	-1.97156	0.00218751
YFL019C::chr00_15	YFL019C	YFL019C	Y				-0.214728	0.690951	-0.434589	0.323702	1.11313	0.019721	0.278058	0.562866	NA	NA
YFL020C::chr6_1	PAU5	YFL020C	Y				-0.0677666	0.638893	-0.100511	0.361682	-0.0556061	0.624673	0.0627293	0.605436	NA	NA
YFL021W::chr6_1	GAT1	YFL021W	Y				0.0319511	0.80362	-0.096031	0.411702	-0.0843888	0.498196	0.0621031	0.626954	NA	NA
YFL023W::chr6_1	BUD27	YFL023W	Y				-0.208607	0.715994	-0.167346	0.703797	-0.332624	0.516045	1.12438	0.0389695	NA	NA
YFL025C::chr6_1	BST1	YFL025C	Y				0.927333	0.190966	0.394266	0.364941	0.513825	0.273658	1.01216	0.0379857	NA	NA
YFL027C::chr6_1	GYP8	YFL027C	Y				0.07027	0.714464	-0.212446	0.199726	0.00444613	0.970565	0.093889	0.599455	NA	NA
YFL028C::chr6_1	CAF16	YFL028C	Y				0.0457697	0.743692	-0.160792	0.187817	0.0762769	0.544206	0.0332149	0.77742	NA	NA
YFL030W::chr6_1	AGX1	YFL030W	Y				0.104284	0.639554	-0.429461	0.019091	0.0918966	0.602957	0.0946553	0.610956	NA	NA
YFL031W::chr00_22	HAC1	YFL031W	Y				0.0866444	0.67126	0.258007	0.117357	0.352434	0.0412513	0.313814	0.0798416	NA	NA
YFL031W::chr6_1	HAC1	YFL031W	Y				0.0850379	0.656806	-0.114567	0.433675	0.333878	0.0369733	0.176101	0.292338	NA	NA
YFL032W::chr6_1	YFL032W	YFL032W	Y				-0.237279	0.218602	-0.0916514	0.432183	0.285326	0.0259603	0.109022	0.416175	NA	NA
YFL034C-A::chr00_2	RPL22B	YFL034C-A	Y				-0.50713	0.313885	0.184581	0.534042	-0.121596	0.687729	0.0637124	0.82516	NA	NA
YFL034W::chr6_1	YFL034W	YFL034W	Y				0.203098	0.568343	0.13717	0.580543	0.26612	0.341302	0.227194	0.435773	NA	NA
YFL035C-B::chr6_1	YFL035C-B	YFL035C-B	Y				-0.108012	0.497378	-0.114608	0.281273	0.0224785	0.814378	0.0196714	0.8372	NA	NA
YFL036W::chr6_1	RPO41	YFL036W	Y	Y			0.659066	0.103747	-0.0355341	0.869672	0.0936877	0.706977	0.0694301	0.780917	-0.0430311	0.908356
YFL040W::chr6_1	YFL040W	YFL040W	Y				-0.0905562	0.539174	-0.14726	0.151138	0.0797713	0.454324	0.0349812	0.730738	NA	NA
YFL041W-A::chr00_20	YFL041W-A	YFL041W-A	Y				-0.21539	0.48069	0.146072	0.451732	0.264068	0.209634	0.174497	0.431182	NA	NA
YFL041W::chr6_1	FET5	YFL041W	Y				0.0876181	0.555864	0.0711746	0.488313	0.0634961	0.568075	0.0262877	0.797044	NA	NA
YFL042C::chr00_15	YFL042C	YFL042C	Y				-0.337316	0.316092	-0.052267	0.771208	0.512978	0.0222066	0.120584	0.594326	NA	NA
YFL042C::chr00_22	YFL042C	YFL042C	Y				-0.2047	0.394438	0.64386	0.00036787	0.511633	0.00298621	0.544751	0.00181997	NA	NA
YFL043C::chr6_1	YFL043C	YFL043C	Y				-0.0601687	0.679488	0.0417436	0.691626	0.0424875	0.707016	0.178984	0.166334	NA	NA
YFL044C::chr6_1	OTU1	YFL044C	Y				-0.110013	0.601378	-0.0633492	0.663472	-0.108123	0.509611	0.0876616	0.607013	NA	NA
YFL046W::chr6_1	FMP32	YFL046W	Y				0.0618779	0.786322	-0.242377	0.245529	-0.122832	0.570462	-0.0413324	0.829416	NA	NA
YFL047W::chr6_1	RGD2	YFL047W	Y				0.0894501	0.579901	-0.261909	0.035594	0.0404195	0.723382	0.157395	0.230296	NA	NA
YFL048C::chr6_1	EMP47	YFL048C	Y				-0.0455842	0.743692	-0.0638118	0.578039	0.0902801	0.473892	-0.00953101	0.919646	NA	NA
YFL049W::chr6_1	SWP82	YFL049W	Y				0.064161	0.702947	0.0458434	0.711507	0.077321	0.591409	0.103324	0.501879	NA	NA
YFL050C::chr6_1	ALR2	YFL050C	Y				0.328263	0.415521	-0.277726	0.269844	-0.172297	0.509032	0.287843	0.303892	NA	NA
YFL051C::chr6_1	YFL051C	YFL051C	Y				-0.165239	0.44485	-0.184524	0.182712	-0.264871	0.0671813	-0.11142	0.461289	NA	NA
YFL052W::chr6_1	YFL052W	YFL052W	Y				0.0960411	0.556863	0.0201144	0.840108	0.0157324	0.873413	0.0130673	0.895335	NA	NA
YFL053W::chr6_1	DAK2	YFL053W	Y				0.3585	0.122995	-0.080917	0.56794	0.223591	0.154286	0.0950611	0.5563	NA	NA
YFL054C::chr6_1	YFL054C	YFL054C	Y				0.166064	0.531439	0.122034	0.485461	0.0185377	0.898617	0.141682	0.47596	NA	NA
YFL055W::chr6_1	AGP3	YFL055W	Y				0.367124	0.316092	-0.092925	0.656741	-0.455603	0.0579086	-0.203361	0.420931	NA	NA
YFL056C::chr6_1	AAD6	YFL056C	Y				0.126958	0.545978	0.346665	0.0265361	0.314614	0.0451605	0.440485	0.00785737	NA	NA
YFL063W::chr00_18	YFL063W	YFL063W	Y				0.0356749	0.793541	0.100412	0.415147	-0.105949	0.420595	0.0124885	0.903529	NA	NA
YFR001W::chr6_1	LOC1	YFR001W	Y				-0.471865	0.506728	-0.888453	0.0686922	-0.609555	0.225099	0.300879	0.561312	NA	NA
YFR006W::chr6_1	YFR006W	YFR006W	Y				-0.16999	0.387673	-0.124819	0.296964	0.100137	0.423034	0.0988343	0.453356	NA	NA
YFR007W::chr6_1	YFH7	YFR007W	Y				0.176551	0.521889	-0.407681	0.0378502	-0.186615	0.349413	-0.233306	0.262526	NA	NA
YFR008W::chr6_1	FAR7	YFR008W	Y				-0.107142	0.713859	0.341805	0.17627	0.0672021	0.773682	-0.211925	0.444341	NA	NA
YFR009W::chr6_1	GCN20	YFR009W	Y				-0.180141	0.250872	-0.00915307	0.904325	0.20193	0.0467159	-0.0474723	0.642101	NA	NA
YFR010W::chr6_1	UBP6	YFR010W	Y				-0.260284	0.461835	-0.682372	0.00595997	0.421321	0.0796651	-0.0776629	0.733601	NA	NA
YFR011C::chr00_16b	AIM13	YFR011C	Y				-0.197261	0.601378	0.207715	0.450526	0.165616	0.572097	-0.284335	0.368407	NA	NA
YFR012W-A::chr00_20	YFR012W-A	YFR012W-A	Y				-0.124768	0.643927	-0.199527	0.343506	-0.204551	0.365309	-0.245703	0.298403	NA	NA
YFR012W::chr6_1	YFR012W	YFR012W	Y				0.000949226	0.991645	-0.217227	0.0875912	-0.101475	0.437084	-0.185683	0.17452	NA	NA
YFR013W::chr00_16b	IOC3	YFR013W	Y				0.213405	0.798918	-0.981127	0.209469	0.388631	0.623582	0.659997	0.443307	NA	NA
YFR014C::chr6_1	CMK1	YFR014C	Y				0.214982	0.282839	-0.107408	0.372476	-0.041651	0.723382	0.0596895	0.647856	NA	NA
YFR015C::chr6_1	GSY1	YFR015C	Y				0.092259	0.556329	-0.0529659	0.615682	0.0397476	0.7162	0.0198636	0.845137	NA	NA
YFR016C::chr6_1	YFR016C	YFR016C	Y				0.163633	0.455555	0.0918787	0.494739	0.0609111	0.661053	0.153534	0.324286	NA	NA
YFR017C::chr6_1	IGD1	YFR017C	Y				-0.0694587	0.559145	0.0777201	0.364339	0.0697705	0.445714	0.071381	0.456671	NA	NA
YFR018C::chr6_1	YFR018C	YFR018C	Y				0.179628	0.486434	-0.122364	0.460532	-0.150295	0.401249	0.159737	0.401761	NA	NA
YFR019W::chr00_15	FAB1	YFR019W	Y	Y			0.327392	0.640078	-0.463929	0.38693	-0.46441	0.41471	-0.121854	0.813649	-0.081292	0.901519
YFR020W::chr6_1	YFR020W	YFR020W	Y				-0.150048	0.628797	0.0293995	0.881093	0.326213	0.196185	0.0787163	0.740558	NA	NA
YFR021W::chr6_1	ATG18	YFR021W	Y				0.096905	0.622224	-0.382303	0.0166348	0.117318	0.454685	0.00795359	0.944911	NA	NA
YFR022W::chr6_1	ROG3	YFR022W	Y				0.191186	0.416205	-0.338749	0.0293152	0.0313463	0.813906	-0.0290087	0.831552	NA	NA
YFR023W::chr6_1	PES4	YFR023W	Y				-0.0585172	0.708299	-0.0346559	0.762717	-0.0458395	0.720645	0.0713314	0.617902	NA	NA
YFR024C-A::chr6_1	LSB3	YFR024C-A	Y				0.228122	0.428093	0.369278	0.0503995	0.265397	0.166381	-0.184427	0.362912	NA	NA
YFR024C::chr00_15	YFR024C	YFR024C	Y				0.119947	0.530151	-0.0412553	0.719313	0.250705	0.067354	0.111476	0.437405	NA	NA
YFR025C::chr00_15	HIS2	YFR025C	Y				0.0694509	0.593544	0.041993	0.641153	-0.0260202	0.77396	0.118308	0.272797	NA	NA
YFR026C::chr6_1	ULI1	YFR026C	Y				-0.0735921	0.593544	0.100088	0.329868	-0.0234337	0.803056	0.165278	0.144011	NA	NA
YFR030W::chr00_15	MET10	YFR030W	Y				0.180159	0.643927	-0.285316	0.34843	0.044931	0.862506	0.754319	0.0260354	NA	NA
YFR031C-A::chr6_1	RPL2A	YFR031C-A	Y				0.140459	0.540455	-0.176383	0.268743	-0.445387	0.0107468	-0.104797	0.544838	NA	NA
YFR032C-A::chr00_2	RPL29	YFR032C-A	Y				0.287173	0.581025	-0.522166	0.177442	-0.531344	0.189631	0.25068	0.548337	NA	NA
YFR032C-B::chr00_20	YFR032C-B	YFR032C-B	Y				0.116788	0.729746	-0.996438	0.00234798	-0.475444	0.12193	0.41121	0.200958	NA	NA
YFR032C::chr00_2	RRT5	YFR032C	Y				-0.422205	0.416205	0.304411	0.347682	0.342262	0.325773	-0.709981	0.0490374	NA	NA
YFR033C::chr00_2	QCR6	YFR033C	Y				0.239217	0.705627	1.34278	0.0176262	0.271506	0.616674	-0.590513	0.318758	NA	NA
YFR034C::chr00_2	PHO4	YFR034C	Y				-0.187761	0.746245	1.08232	0.0411915	0.492839	0.361693	-0.409851	0.461421	NA	NA
YFR035C::chr00_2	YFR035C	YFR035C	Y				-0.296066	0.512253	0.263255	0.377952	-0.111282	0.703799	0.142287	0.658355	NA	NA
YFR036W::chr00_2	CDC26	YFR036W	Y				0.119593	0.777856	0.222872	0.544756	-0.224784	0.572097	-0.223571	0.590961	NA	NA
YFR038W::chr00_2	IRC5	YFR038W	Y				0.26957	0.741517	0.638226	0.359968	0.423721	0.565226	-0.55153	0.478541	NA	NA
YFR038W::chr00_23	IRC5	YFR038W	Y				0.016324	0.930018	0.394742	0.0796198	0.562157	0.0184453	0.373905	0.121173	NA	NA
YFR039C::chr00_14	YFR039C	YFR039C	Y				0.190821	0.313885	-0.179534	0.127989	0.018389	0.852362	-0.0400358	0.730738	NA	NA
YFR040W::chr00_2	SAP155	YFR040W	Y				-0.534352	0.441962	0.844498	0.0628762	0.434348	0.357764	-0.592222	0.225533	NA	NA
YFR041C::chr00_2	ERJ5	YFR041C	Y				-0.341025	0.587608	0.291556	0.516949	-0.372694	0.447049	-0.255535	0.612169	NA	NA
YFR043C::chr00_2	IRC6	YFR043C	Y				-0.150813	0.788197	0.731126	0.156768	0.638661	0.239559	0.465221	0.417138	NA	NA
YFR044C::chr00_2	DUG1	YFR044C	Y				-0.413027	0.445929	0.579501	0.0985774	0.576113	0.110296	-0.296149	0.437031	NA	NA
YFR045W::chr00_2	YFR045W	YFR045W	Y				-0.0624688	0.763403	0.337668	0.0712801	-0.0752	0.676363	-0.26497	0.187343	NA	NA
YFR045W::chr00_22	YFR045W	YFR045W	Y				-0.06143	0.628739	-0.159903	0.106799	-0.117169	0.257135	-0.15784	0.139314	NA	NA
YFR046C::chr00_2	CNN1	YFR046C	Y				-0.096492	0.728869	0.217242	0.359484	0.0846151	0.714327	-0.367873	0.165208	NA	NA
YFR047C::chr00_2	BNA6	YFR047C	Y				-0.438462	0.0674598	0.0714885	0.618071	-0.383762	0.0208998	-0.114728	0.498837	NA	NA
YFR048W::chr00_2	RMD8	YFR048W	Y			Y	-0.639349	0.452887	-0.339107	0.516949	-1.54583	0.00986517	0.331596	0.573126	NA	NA
YFR049W::chr00_2	YMR31	YFR049W	Y				-0.0592652	0.791817	-0.339517	0.105328	-0.654854	0.00478901	-0.45824	0.0429681	NA	NA
YFR053C::chr00_2	HXK1	YFR053C	Y				-0.0744062	0.788197	0.0837484	0.708338	0.122139	0.633181	-0.112519	0.671832	NA	NA
YFR054C::chr00_2	YFR054C	YFR054C	Y				-0.122406	0.495372	-0.129899	0.276254	0.0649553	0.595455	-0.161171	0.22045	NA	NA
YFR055W::chr00_2	IRC7	YFR055W	Y				-0.346137	0.469265	0.0298739	0.904325	0.17805	0.581488	-0.532532	0.120243	NA	NA
YFR056C::chr00_2	YFR056C	YFR056C	Y				0.199	0.441962	0.19394	0.239228	0.0585321	0.711352	-0.209456	0.250318	NA	NA
YFR057W::chr00_2	YFR057W	YFR057W	Y				0.517122	0.415984	0.432095	0.276986	0.345427	0.40566	0.324051	0.457977	NA	NA
YGL002W::chr7_1	ERP6	YGL002W	Y				0.0993142	0.665625	0.559876	0.0050969	0.325344	0.0894309	0.213322	0.294302	NA	NA
YGL003C::chr7_1	CDH1	YGL003C	Y				-0.0666441	0.746121	0.32985	0.0727397	0.173565	0.363199	0.21405	0.282617	NA	NA
YGL004C::chr7_1	RPN14	YGL004C	Y				0.217003	0.40289	0.410404	0.0177316	0.397453	0.0229655	0.155624	0.395377	NA	NA
YGL005C::chr7_1	COG7	YGL005C	Y		Y		0.0518789	0.899096	0.902726	0.0547344	0.46641	0.332352	2.99867	3.29e-06	NA	NA
YGL006W-A::chr00_20	YGL006W-A	YGL006W-A	Y				-0.0707289	0.728815	-0.230797	0.191606	-0.0530086	0.748895	-0.18132	0.354451	NA	NA
YGL006W::chr7_1	PMC1	YGL006W	Y				0.360172	0.393914	0.15448	0.536923	-0.0719085	0.767151	0.142956	0.611535	NA	NA
YGL007C-A::chr00_20	YGL007C-A	YGL007C-A	Y				0.898883	0.414539	0.0663499	0.903679	0.482822	0.49962	0.100443	0.868087	NA	NA
YGL007W::chr7_1	BRP1	YGL007W	Y				0.168999	0.587608	-0.0711298	0.72565	-0.423153	0.0815295	-0.423418	0.0968724	NA	NA
YGL009C::chr7_1	LEU1	YGL009C	Y				0.159567	0.437613	0.0955445	0.449815	0.188866	0.167794	0.129894	0.370545	NA	NA
YGL010W::chr7_1	YGL010W	YGL010W	Y				0.254283	0.396868	0.193977	0.29939	-0.108441	0.57543	0.305858	0.135647	NA	NA
YGL012W::chr7_1	ERG4	YGL012W	Y				0.153949	0.719932	0.52822	0.156156	-0.551429	0.158224	-0.296235	0.464377	NA	NA
YGL013C::chr7_1	PDR1	YGL013C	Y				0.136445	0.708299	-0.640553	0.0479709	-0.466955	0.154766	-0.316556	0.361581	NA	NA
YGL014W::chr7_1	PUF4	YGL014W	Y				0.443295	0.294197	0.382304	0.145002	0.664631	0.0184774	0.868572	0.00354935	NA	NA
YGL015C::chr7_1	YGL015C	YGL015C	Y				-0.117072	0.697512	0.269136	0.278685	-0.365134	0.164151	-0.0896448	0.722062	NA	NA
YGL016W::chr7_1	KAP122	YGL016W	Y				-0.106645	0.555864	-0.0647206	0.599673	-0.0299174	0.801782	-0.152319	0.294676	NA	NA
YGL017W::chr7_1	ATE1	YGL017W	Y				0.163991	0.482566	0.109402	0.462856	-0.18349	0.258278	-0.0407295	0.783011	NA	NA
YGL019W::chr7_1	CKB1	YGL019W	Y				0.233094	0.392515	-0.741408	0.000269932	-0.703785	0.00056167	-0.0908157	0.6121	NA	NA
YGL020C::chr7_1	GET1	YGL020C	Y				-0.547618	0.54911	0.62727	0.329787	-0.275132	0.668669	-0.472866	0.50577	NA	NA
YGL021W::chr7_1	ALK1	YGL021W	Y				0.0930454	0.555864	0.0857247	0.437571	0.0654831	0.577611	0.214469	0.0860875	NA	NA
YGL023C::chr00_23	PIB2	YGL023C	Y				0.19352	0.555864	0.353774	0.137934	0.282682	0.258418	0.376562	0.146511	NA	NA
YGL023C::chr7_1	PIB2	YGL023C	Y				-1.23503	0.203492	0.321294	0.578039	0.63075	0.330847	1.01157	0.129265	NA	NA
YGL025C::chr7_1	PGD1	YGL025C	Y	Y	Y		0.463854	0.618334	1.11782	0.11611	2.09161	0.00718946	3.72042	5.73e-05	0.17492	0.855273
YGL026C::chr7_1	TRP5	YGL026C	Y				0.176339	0.705627	-0.0793229	0.808629	-0.267336	0.509011	-0.431715	0.318955	NA	NA
YGL027C::chr7_1	CWH41	YGL027C	Y				-0.0566776	0.85822	1.00558	0.00494642	0.707091	0.0418182	0.96909	0.00822085	NA	NA
YGL028C::chr7_1	SCW11	YGL028C	Y				0.317276	0.533819	-0.0519378	0.859103	0.759859	0.0397957	0.177256	0.632725	NA	NA
YGL031C::chr7_1	RPL24A	YGL031C	Y				-0.625166	0.513602	0.352192	0.567129	-0.159154	0.78911	0.419064	0.550436	NA	NA
YGL032C::chr00_23	AGA2	YGL032C	Y				-0.0927176	0.556992	0.289828	0.0176797	0.277647	0.0244249	0.199845	0.11332	NA	NA
YGL032C::chr7_1	AGA2	YGL032C	Y				0.356965	0.489443	0.502406	0.142687	0.414284	0.249639	0.0699976	0.82516	NA	NA
YGL033W::chr00_22	HOP2	YGL033W	Y				-0.145259	0.581025	0.505988	0.0146824	0.560989	0.00906722	0.74736	0.00117811	NA	NA
YGL033W::chr7_1	HOP2	YGL033W	Y				0.115026	0.471907	0.131964	0.207959	0.24186	0.0294506	0.041854	0.697794	NA	NA
YGL034C::chr7_1	YGL034C	YGL034C	Y				0.18619	0.533819	0.0961752	0.613051	0.171836	0.420507	0.176719	0.435773	NA	NA
YGL035C::chr7_1	MIG1	YGL035C	Y				0.190879	0.366895	0.102137	0.415932	0.116188	0.392259	0.299973	0.0344706	NA	NA
YGL036W::chr7_1	YGL036W	YGL036W	Y				0.0978551	0.480856	0.0642488	0.466826	0.136783	0.154766	-0.0861712	0.398491	NA	NA
YGL037C::chr7_1	PNC1	YGL037C	Y				0.0901934	0.586181	0.355648	0.00718036	0.396435	0.00431961	0.306858	0.0235258	NA	NA
YGL038C::chr7_1	OCH1	YGL038C	Y				0.0396078	0.904668	0.0329387	0.911472	0.761755	0.0541707	0.0432785	0.890952	NA	NA
YGL039W::chr7_1	YGL039W	YGL039W	Y				0.0740622	0.628118	0.147447	0.209766	0.0861157	0.481538	0.0123733	0.898092	NA	NA
YGL041C-B::chr00_20	YGL041C-B	YGL041C-B	Y				-0.0998078	0.62941	0.126898	0.41583	-0.0233674	0.862506	-0.178007	0.316371	NA	NA
YGL041C::chr7_1	YGL041C	YGL041C	Y				0.356463	0.415984	0.412243	0.135933	0.179403	0.527466	0.38536	0.20073	NA	NA
YGL042C::chr7_1	YGL042C	YGL042C	Y				0.201655	0.521889	0.190271	0.364422	0.339676	0.13057	0.360914	0.123018	NA	NA
YGL043W::chr7_1	DST1	YGL043W	Y				-0.0116463	0.943494	0.0621924	0.722672	0.281898	0.181244	0.187624	0.401735	NA	NA
YGL045W::chr00_22	RIM8	YGL045W	Y				0.0863097	0.591483	1.19897	5.6e-08	0.503278	0.000612601	0.92933	3.69e-07	NA	NA
YGL045W::chr7_1	RIM8	YGL045W	Y				-0.269115	0.508421	1.37325	0.000101211	0.43223	0.13184	1.04786	0.00117811	NA	NA
YGL046W::chr7_1	YGL046W	YGL046W	Y		Y		0.344464	0.587608	1.69363	0.00149781	0.857507	0.0832159	0.850025	0.10192	NA	NA
YGL049C::chr7_1	TIF4632	YGL049C	Y				0.166112	0.393914	0.168802	0.163182	0.123481	0.335138	0.173669	0.18955	NA	NA
YGL050W::chr7_1	TYW3	YGL050W	Y				0.13103	0.522275	0.212515	0.131507	0.0471374	0.723983	0.0766145	0.610894	NA	NA
YGL051W::chr7_1	MST27	YGL051W	Y				0.230118	0.393914	0.388507	0.0263738	0.427686	0.0175076	0.307395	0.0926321	NA	NA
YGL053W::chr7_1	PRM8	YGL053W	Y				0.262164	0.353559	0.191222	0.269844	-0.228222	0.210542	0.0299587	0.845884	NA	NA
YGL054C::chr7_1	ERV14	YGL054C	Y				0.7695	0.366213	0.692114	0.183633	0.559763	0.308745	0.855574	0.131337	NA	NA
YGL056C::chr7_1	SDS23	YGL056C	Y				-0.105536	0.60848	-0.171041	0.271493	-0.0247068	0.851413	0.401361	0.0194331	NA	NA
YGL057C::chr7_1	GEP7	YGL057C	Y	Y			-0.50905	0.519185	-0.891639	0.100388	-0.705876	0.209634	0.328043	0.569702	-0.90175	0.100673
YGL058W::chr7_1	RAD6	YGL058W	Y				-0.128475	0.866936	-0.874237	0.281642	-1.64854	0.0557247	-0.20543	0.791157	NA	NA
YGL059W::chr7_1	PKP2	YGL059W	Y				0.147442	0.557459	0.277407	0.134471	0.06989	0.6943	0.142508	0.480916	NA	NA
YGL060W::chr7_1	YBP2	YGL060W	Y				0.197042	0.733523	-0.907008	0.0756172	-0.145029	0.756222	-0.593558	0.284871	NA	NA
YGL062W::chr7_1	PYC1	YGL062W	Y				-0.281509	0.44485	0.662043	0.00854118	0.343883	0.164663	0.589219	0.0227988	NA	NA
YGL063W::chr7_1	PUS2	YGL063W	Y				-0.236702	0.554227	0.563151	0.0566492	-0.105495	0.701335	0.121111	0.684034	NA	NA
YGL064C::chr7_1	MRH4	YGL064C	Y	Y			-0.230232	0.713859	0.597413	0.269188	0.0742878	0.869753	0.46816	0.434868	-0.456462	0.552993
YGL066W::chr7_1	SGF73	YGL066W	Y				0.337024	0.458896	0.781871	0.0123201	1.06943	0.00190674	0.945415	0.00448928	NA	NA
YGL067W::chr7_1	NPY1	YGL067W	Y				0.139514	0.425343	0.241402	0.0366993	0.145518	0.211245	0.305449	0.0129445	NA	NA
YGL070C::chr7_1	RPB9	YGL070C	Y				0.458867	0.556329	1.20082	0.0420373	0.822439	0.167794	0.748408	0.230198	NA	NA
YGL071W::chr7_1	AFT1	YGL071W	Y	Y	Y		-1.02512	0.156313	0.166385	0.682634	1.12387	0.0212246	3.58661	2.78e-07	2.96371	1.46e-07
YGL072C::chr7_1	YGL072C	YGL072C	Y				-0.363513	0.478347	-0.924129	0.00991644	-0.6655	0.0598341	-1.03471	0.00599184	NA	NA
YGL076C::chr7_1	RPL7A	YGL076C	Y				1.11836	0.296434	0.282899	0.643228	-0.76695	0.273289	-0.548603	0.450412	NA	NA
YGL077C::chr7_1	HNM1	YGL077C	Y				0.142964	0.628585	0.452159	0.0546068	0.677395	0.00705168	0.305687	0.221773	NA	NA
YGL078C::chr7_1	DBP3	YGL078C	Y				0.345899	0.387673	-0.0330737	0.870831	-0.156135	0.536799	0.496272	0.0645738	NA	NA
YGL079W::chr7_1	KXD1	YGL079W	Y				-0.203777	0.56627	0.58239	0.0335946	0.366756	0.183381	0.337142	0.243823	NA	NA
YGL080W::chr7_1	FMP37	YGL080W	Y				0.331074	0.539174	0.606568	0.108775	-0.0469501	0.878374	0.298879	0.464377	NA	NA
YGL081W::chr00_23	YGL081W	YGL081W	Y				0.0695936	0.526153	0.209765	0.00881361	0.188559	0.0193028	0.141887	0.0845575	NA	NA
YGL081W::chr7_1	YGL081W	YGL081W	Y				0.37261	0.285791	-0.189724	0.366901	-0.0120862	0.939577	-0.232163	0.330311	NA	NA
YGL082W::chr7_1	YGL082W	YGL082W	Y				0.0451044	0.776417	0.255634	0.0820486	0.286376	0.0596509	0.20697	0.190599	NA	NA
YGL083W::chr7_1	SCY1	YGL083W	Y				0.0774368	0.565294	0.102751	0.298956	0.188417	0.0697236	0.115781	0.292047	NA	NA
YGL084C::chr7_1	GUP1	YGL084C	Y				0.563385	0.673062	2.06206	0.0598251	-0.976161	0.386202	1.52087	0.194793	NA	NA
YGL085W::chr7_1	LCL3	YGL085W	Y				0.169075	0.539174	0.192434	0.31178	0.0796293	0.673076	0.246396	0.242661	NA	NA
YGL086W::chr7_1	MAD1	YGL086W	Y				0.100738	0.555864	0.568484	0.000208754	0.195237	0.132994	0.27794	0.0406508	NA	NA
YGL087C::chr7_1	MMS2	YGL087C	Y				-0.124359	0.586317	-0.741709	0.000321564	-0.502351	0.00743964	-0.790781	0.000188637	NA	NA
YGL088W::chr7_1	YGL088W	YGL088W	Y				0.269078	0.638547	-0.724641	0.107493	-0.7371	0.112429	-0.331337	0.496102	NA	NA
YGL089C::chr7_1	MF(ALPHA)2	YGL089C	Y				-0.264134	0.393914	0.276021	0.152256	0.392369	0.0532733	0.0521129	0.778344	NA	NA
YGL090W::chr7_1	LIF1	YGL090W	Y				-0.362382	0.323826	0.428953	0.0671823	0.105159	0.645867	-0.090064	0.700721	NA	NA
YGL094C::chr7_1	PAN2	YGL094C	Y				0.167673	0.628229	0.954381	0.00149748	0.342033	0.222251	0.489136	0.0944998	NA	NA
YGL095C::chr7_1	VPS45	YGL095C	Y				0.478065	0.679488	-1.50337	0.110622	0.787375	0.416618	-0.274476	0.762958	NA	NA
YGL096W::chr7_1	TOS8	YGL096W	Y				-0.032471	0.822886	0.237252	0.0942266	0.107239	0.461808	-0.172622	0.264248	NA	NA
YGL100W::chr00_21	SEH1	YGL100W	Y				0.234542	0.746121	0.334602	0.576041	0.132465	0.814567	-0.624957	0.374507	NA	NA
YGL101W::chr00_23	YGL101W	YGL101W	Y				0.158408	0.567556	0.765651	0.00109401	0.395068	0.0659728	0.309872	0.16755	NA	NA
YGL101W::chr7_2	YGL101W	YGL101W	Y				0.0715525	0.708241	-0.0705893	0.636718	0.0932027	0.57842	0.145715	0.420494	NA	NA
YGL104C::chr00_23	VPS73	YGL104C	Y				0.109637	0.686769	0.668041	0.00533072	-0.0449642	0.817042	0.527861	0.0295242	NA	NA
YGL104C::chr7_2	VPS73	YGL104C	Y				0.492321	0.237928	-0.283431	0.269668	-0.420292	0.117411	0.15862	0.567409	NA	NA
YGL105W::chr7_2	ARC1	YGL105W	Y				-0.737827	0.495372	-0.704292	0.325926	0.49784	0.506814	-0.379938	0.62232	NA	NA
YGL107C::chr7_2	RMD9	YGL107C	Y	Y			0.20525	0.510917	0.0784843	0.678616	-0.0687786	0.731259	-0.0597777	0.769342	-0.0611202	0.890224
YGL108C::chr7_2	YGL108C	YGL108C	Y				-0.131356	0.546289	0.223598	0.149666	0.108687	0.499108	0.18585	0.275409	NA	NA
YGL109W::chr7_2	YGL109W	YGL109W	Y				-0.238388	0.772918	1.12293	0.136369	0.535757	0.493418	1.49248	0.070749	NA	NA
YGL110C::chr7_2	CUE3	YGL110C	Y				-0.333327	0.741066	0.50187	0.548887	0.447824	0.615596	-0.385711	0.674192	NA	NA
YGL114W::chr7_2	YGL114W	YGL114W	Y				-0.116978	0.475818	-0.103729	0.330751	0.0662103	0.550992	0.0949057	0.426917	NA	NA
YGL115W::chr7_2	SNF4	YGL115W	Y	Y			0.503293	0.555864	-0.13679	0.792945	0.147985	0.794122	-0.602423	0.382094	-0.189347	0.830157
YGL117W::chr7_2	YGL117W	YGL117W	Y				-0.133797	0.54551	0.1317	0.3898	-0.15036	0.364313	-0.128198	0.454786	NA	NA
YGL118C::chr7_2	YGL118C	YGL118C	Y				0.078153	0.759396	0.300838	0.183632	-0.125179	0.589164	0.0735441	0.741367	NA	NA
YGL119W::chr00_21	COQ8	YGL119W	Y	Y			0.143714	0.715601	-0.219691	0.500124	0.568244	0.109055	-0.635902	0.0891955	-0.227041	0.684742
YGL121C::chr7_2	GPG1	YGL121C	Y				0.0884758	0.602578	0.20923	0.107493	0.190747	0.158224	0.205606	0.142566	NA	NA
YGL124C::chr7_2	MON1	YGL124C	Y				-0.21961	0.530562	-0.194135	0.407874	-0.206408	0.409353	0.255099	0.337942	NA	NA
YGL125W::chr7_2	MET13	YGL125W	Y				0.162691	0.631137	0.0976432	0.678766	0.0139066	0.94231	0.171841	0.545789	NA	NA
YGL126W::chr7_2	SCS3	YGL126W	Y				-0.0899154	0.586181	-0.325637	0.012591	-0.119504	0.359189	-0.0885678	0.50904	NA	NA
YGL127C::chr7_2	SOH1	YGL127C	Y				1.06933	0.130773	-0.357156	0.418944	0.415778	0.384927	0.499294	0.320499	NA	NA
YGL129C::chr7_2	RSM23	YGL129C	Y	Y			-0.43059	0.743692	0.430351	0.677026	-0.276807	0.791981	-0.130543	0.892333	0.160011	0.901519
YGL131C::chr7_2	SNT2	YGL131C	Y				0.0524205	0.672309	-0.0644101	0.498092	-0.043812	0.654554	0.020348	0.825184	NA	NA
YGL132W::chr7_2	YGL132W	YGL132W	Y				-0.055789	0.791018	0.0748207	0.671633	0.184381	0.37011	0.31562	0.135647	NA	NA
YGL133W::chr7_2	ITC1	YGL133W	Y				0.128869	0.568343	-0.193669	0.245747	-0.148455	0.39832	0.677263	0.000716427	NA	NA
YGL134W::chr00_21	PCL10	YGL134W	Y				0.0775107	0.543921	-0.094287	0.286942	0.00791108	0.910069	-0.0183556	0.823969	NA	NA
YGL135W::chr7_2	RPL1B	YGL135W	Y				-1.39922	6.73e-06	0.109306	0.52778	0.159165	0.401009	-0.12889	0.513655	NA	NA
YGL136C::chr7_2	MRM2	YGL136C	Y				0.0290658	0.831243	0.094013	0.472019	0.187824	0.18651	-0.217735	0.140086	NA	NA
YGL138C::chr7_2	YGL138C	YGL138C	Y				0.233611	0.503619	0.465153	0.055197	0.139924	0.565908	0.376556	0.141866	NA	NA
YGL139W::chr7_2	FLC3	YGL139W	Y				0.0847547	0.569794	0.130218	0.238426	0.0535753	0.632565	0.255916	0.0350182	NA	NA
YGL140C::chr7_2	YGL140C	YGL140C	Y				-0.0785738	0.60848	0.162152	0.163085	-0.205043	0.0897376	0.111548	0.388706	NA	NA
YGL141W::chr7_2	HUL5	YGL141W	Y				0.385489	0.288635	0.145509	0.498092	0.185711	0.42681	-0.143393	0.554554	NA	NA
YGL143C::chr7_2	MRF1	YGL143C	Y	Y			0.480167	0.519682	-0.206238	0.656741	0.771652	0.145692	-0.0612295	0.886591	-0.549123	0.429423
YGL144C::chr7_2	ROG1	YGL144C	Y				0.0840568	0.656806	0.12497	0.392199	0.0854625	0.579382	0.0990194	0.540622	NA	NA
YGL146C::chr7_2	RRT6	YGL146C	Y				0.133963	0.398614	0.230868	0.0274964	-0.079055	0.448299	0.107878	0.32922	NA	NA
YGL147C::chr7_2	RPL9A	YGL147C	Y				0.398019	0.512253	-0.216738	0.576714	-0.34631	0.416618	0.175298	0.681949	NA	NA
YGL148W::chr7_2	ARO2	YGL148W	Y				0.311492	0.59583	0.469007	0.287546	-0.544492	0.242753	0.077114	0.845121	NA	NA
YGL149W::chr7_2	YGL149W	YGL149W	Y				0.0798692	0.622224	-0.214318	0.0895435	-0.238411	0.0668376	-0.0587735	0.653221	NA	NA
YGL151W::chr7_2	NUT1	YGL151W	Y				0.135837	0.553858	-0.0472021	0.740869	-0.0687259	0.671609	-0.248018	0.167873	NA	NA
YGL152C::chr7_2	YGL152C	YGL152C	Y				-0.309677	0.407822	-0.110866	0.611545	-0.0784297	0.726447	0.201477	0.437031	NA	NA
YGL153W::chr7_2	PEX14	YGL153W	Y				0.058254	0.618334	0.0442863	0.595488	0.0229853	0.780171	0.145108	0.13449	NA	NA
YGL154C::chr7_2	LYS5	YGL154C	Y				0.0876741	0.729746	0.151161	0.476566	-0.0422278	0.825879	0.110531	0.637026	NA	NA
YGL156W::chr7_2	AMS1	YGL156W	Y				-0.121521	0.46221	0.211552	0.0577081	0.0587442	0.596198	0.128308	0.285729	NA	NA
YGL157W::chr7_2	ARI1	YGL157W	Y				-0.142865	0.555864	-0.0838646	0.60892	0.0323312	0.831025	0.109787	0.563493	NA	NA
YGL158W::chr7_2	RCK1	YGL158W	Y				-0.0344162	0.824071	0.112227	0.447196	-0.039022	0.781707	0.21377	0.199406	NA	NA
YGL159W::chr7_2	YGL159W	YGL159W	Y				0.206614	0.414539	-0.0842316	0.57484	-0.197832	0.236441	-0.113569	0.511011	NA	NA
YGL160W::chr7_2	AIM14	YGL160W	Y				0.0771067	0.789832	0.60722	0.0288347	0.669354	0.0191341	0.935259	0.00224542	NA	NA
YGL161C::chr7_2	YIP5	YGL161C	Y				0.118453	0.567556	-0.193522	0.207176	0.111552	0.483625	0.270278	0.107527	NA	NA
YGL162W::chr7_2	SUT1	YGL162W	Y				0.167357	0.593958	0.106157	0.626727	-0.015816	0.929092	0.208122	0.427545	NA	NA
YGL163C::chr7_2	RAD54	YGL163C	Y				0.521264	0.495372	-0.581077	0.252709	-0.665823	0.213172	-0.716424	0.198156	NA	NA
YGL164C::chr7_2	YRB30	YGL164C	Y				-0.0400018	0.814522	0.140321	0.376238	-0.092501	0.57975	0.163425	0.364875	NA	NA
YGL165C::chr7_2	YGL165C	YGL165C	Y				0.218277	0.276563	-0.0230729	0.822197	0.0612726	0.621925	0.162377	0.227815	NA	NA
YGL166W::chr7_2	CUP2	YGL166W	Y				0.0167869	0.872297	-0.0391305	0.694635	-0.0695964	0.547663	0.137273	0.268201	NA	NA
YGL167C::chr7_2	PMR1	YGL167C	Y	Y			-0.841002	0.535929	1.62733	0.0873815	0.0662564	0.926065	0.433892	0.660359	-0.494655	0.688969
YGL168W::chr7_2	HUR1	YGL168W	Y	Y			0.581875	0.618334	0.712122	0.411308	1.18	0.205015	0.949651	0.333649	-0.416615	0.730222
YGL170C::chr7_2	SPO74	YGL170C	Y				-0.0906295	0.729746	-0.0688775	0.728408	0.0892185	0.687498	-0.0866577	0.707895	NA	NA
YGL175C::chr7_2	SAE2	YGL175C	Y				-0.563018	0.118828	-0.225479	0.326174	-0.0738637	0.736781	0.22972	0.372853	NA	NA
YGL176C::chr7_2	YGL176C	YGL176C	Y				0.156022	0.618334	0.0876892	0.681085	0.20616	0.405625	0.326945	0.210406	NA	NA
YGL177W::chr7_2	YGL177W	YGL177W	Y				0.136188	0.656857	-0.211079	0.372975	0.166026	0.508892	0.121537	0.637026	NA	NA
YGL178W::chr00_21	MPT5	YGL178W	Y				-0.00736284	0.942424	0.245445	0.055197	0.192601	0.137949	-0.192141	0.156742	NA	NA
YGL179C::chr7_2	TOS3	YGL179C	Y				0.356365	0.643927	-0.569727	0.344225	0.304326	0.622523	0.598149	0.378352	NA	NA
YGL180W::chr7_2	ATG1	YGL180W	Y				0.0573935	0.83484	-0.0663878	0.77807	0.217123	0.450249	0.100612	0.718194	NA	NA
YGL181W::chr7_2	GTS1	YGL181W	Y				-0.125222	0.620652	-0.0349503	0.8288	-0.265218	0.190052	-0.0492248	0.78985	NA	NA
YGL184C::chr00_21	STR3	YGL184C	Y				-0.059343	0.747416	-0.211553	0.192068	0.0904996	0.587326	0.134965	0.447591	NA	NA
YGL185C::chr00_21	YGL185C	YGL185C	Y				-0.184873	0.491119	-0.131617	0.444162	0.0985184	0.588461	-0.0573044	0.742725	NA	NA
YGL186C::chr00_22	TPN1	YGL186C	Y				0.415829	0.266821	-0.744862	0.00303067	-0.746415	0.00389447	-0.361289	0.146201	NA	NA
YGL188C-A::chr00_20	YGL188C-A	YGL188C-A	Y				-1.90942	0.00319953	-1.4304	0.00131808	-1.02325	0.0162736	-0.812838	0.05979	NA	NA
YGL190C::chr00_21	CDC55	YGL190C	Y	Y			1.80454	0.136721	-0.624954	0.410096	0.267331	0.719114	-0.560401	0.508731	0.859465	0.299083
YGL191W::chr00_21	COX13	YGL191W	Y				0.0344135	0.855902	0.187863	0.332884	0.0322737	0.846871	0.363823	0.0914645	NA	NA
YGL192W::chr00_21	IME4	YGL192W	Y				0.0950761	0.643927	-0.180709	0.262941	-0.185772	0.275733	-0.0511169	0.74833	NA	NA
YGL194C::chr7_3	HOS2	YGL194C	Y				-0.0727808	0.627094	-0.380291	0.0028844	-0.351529	0.00613381	-0.224433	0.0759813	NA	NA
YGL195W::chr7_3	GCN1	YGL195W	Y				0.0353284	0.851154	0.22119	0.254375	0.482918	0.0207255	0.242406	0.258717	NA	NA
YGL196W::chr00_23	DSD1	YGL196W	Y				0.116922	0.555864	0.216305	0.133388	0.165491	0.273658	0.25075	0.109757	NA	NA
YGL196W::chr7_3	DSD1	YGL196W	Y				-0.196387	0.391064	0.0539152	0.671788	0.182461	0.214802	0.114077	0.456671	NA	NA
YGL197W::chr7_3	MDS3	YGL197W	Y				0.0881065	0.702935	-0.728205	0.00101612	-0.180196	0.376401	-0.335118	0.111844	NA	NA
YGL198W::chr7_3	YIP4	YGL198W	Y				0.215606	0.351804	0.0812982	0.547643	0.121613	0.410201	0.282189	0.0701719	NA	NA
YGL200C::chr7_3	EMP24	YGL200C	Y				0.00495421	0.981783	-0.174437	0.528049	0.544824	0.0712807	0.393414	0.214575	NA	NA
YGL202W::chr00_23	ARO8	YGL202W	Y				0.041407	0.873947	-0.11326	0.659887	0.350949	0.235667	-0.124738	0.671615	NA	NA
YGL202W::chr7_3	ARO8	YGL202W	Y				0.108451	0.550265	-0.0700443	0.569254	0.240346	0.0759921	0.0508489	0.700905	NA	NA
YGL203C::chr7_3	KEX1	YGL203C	Y				0.0711014	0.83484	1.03104	0.00533072	0.311359	0.386202	0.334706	0.377779	NA	NA
YGL205W::chr7_3	POX1	YGL205W	Y				0.0843277	0.665625	0.323603	0.045744	0.22741	0.165664	0.147771	0.396519	NA	NA
YGL206C::chr7_3	CHC1	YGL206C	Y				0.224544	0.508992	0.0791281	0.696413	0.106781	0.640826	-0.26827	0.289607	NA	NA
YGL208W::chr7_3	SIP2	YGL208W	Y				0.288206	0.438001	0.463273	0.0566492	0.772199	0.00389447	0.185654	0.471118	NA	NA
YGL209W::chr7_3	MIG2	YGL209W	Y				0.0501006	0.802633	-0.171034	0.352819	0.0305467	0.847483	0.0886736	0.653193	NA	NA
YGL210W::chr7_3	YPT32	YGL210W	Y				0.291935	0.357844	0.24019	0.217502	0.286734	0.161461	0.310722	0.143633	NA	NA
YGL211W::chr00_23	NCS6	YGL211W	Y				-0.460121	0.292277	-0.421769	0.121628	-0.133491	0.62595	0.242335	0.420579	NA	NA
YGL211W::chr7_3	NCS6	YGL211W	Y				-0.0743737	0.887724	-0.254593	0.628194	-0.175556	0.742128	0.509299	0.420931	NA	NA
YGL212W::chr7_3	VAM7	YGL212W	Y				0.148261	0.583294	0.489207	0.020796	0.349836	0.0941188	0.873975	0.000376506	NA	NA
YGL213C::chr7_3	SKI8	YGL213C	Y				-0.0954452	0.705627	0.34739	0.107543	0.296655	0.185352	0.285272	0.224503	NA	NA
YGL215W::chr7_3	CLG1	YGL215W	Y				0.163299	0.556329	-1.00641	0.000103767	-0.49524	0.0216631	0.286846	0.193816	NA	NA
YGL216W::chr00_21	KIP3	YGL216W	Y				0.161023	0.438705	-0.261312	0.0560155	-0.128345	0.361544	-0.108477	0.455072	NA	NA
YGL216W::chr7_3	KIP3	YGL216W	Y				0.138255	0.581592	-0.129475	0.471233	0.221489	0.258418	-0.134773	0.507755	NA	NA
YGL219C::chr00_14	MDM34	YGL219C	Y				-0.72195	0.560079	-0.888419	0.326174	-0.410354	0.649899	-0.09947	0.895705	NA	NA
YGL220W::chr7_3	FRA2	YGL220W	Y				0.403129	0.369645	0.612168	0.0321531	-0.185715	0.510928	-0.53825	0.0734559	NA	NA
YGL221C::chr7_3	NIF3	YGL221C	Y				-0.176398	0.535437	0.358985	0.0731272	0.631321	0.00431961	0.364042	0.0914645	NA	NA
YGL222C::chr7_3	EDC1	YGL222C	Y				0.151751	0.464862	0.220013	0.109952	0.429205	0.00490503	0.23999	0.107836	NA	NA
YGL223C::chr7_3	COG1	YGL223C	Y	Y	Y		0.484527	0.60848	0.96119	0.181066	1.74243	0.0227831	-0.514858	0.509609	-0.30157	0.757845
YGL224C::chr00_23	SDT1	YGL224C	Y				-0.0557553	0.82012	0.775334	0.00285112	0.539277	0.0299728	0.124048	0.620976	NA	NA
YGL224C::chr7_3	SDT1	YGL224C	Y				-0.345518	0.400076	0.0822654	0.717879	0.347042	0.201587	0.0490414	0.835184	NA	NA
YGL226C-A::chr7_3	OST5	YGL226C-A	Y				-0.0751115	0.80764	-0.239276	0.399077	-0.11776	0.679091	0.105658	0.719586	NA	NA
YGL226W::chr7_3	MTC3	YGL226W	Y			Y	0.0468285	0.940189	0.221886	0.734892	-0.829878	0.297417	-1.88794	0.0227988	NA	NA
YGL227W::chr7_3	VID30	YGL227W	Y				0.0662383	0.773735	0.414484	0.055197	0.385057	0.0785168	0.324	0.157137	NA	NA
YGL228W::chr7_3	SHE10	YGL228W	Y				0.229344	0.549248	0.171625	0.510852	0.199139	0.481801	0.205533	0.490925	NA	NA
YGL229C::chr7_3	SAP4	YGL229C	Y				0.0740883	0.778265	0.377283	0.118718	0.555664	0.0290999	-0.264224	0.320499	NA	NA
YGL230C::chr7_3	YGL230C	YGL230C	Y				0.115311	0.70806	-0.0449784	0.836724	0.160713	0.5499	0.260902	0.36839	NA	NA
YGL231C::chr7_3	EMC4	YGL231C	Y				0.267734	0.296299	0.126322	0.413679	0.120749	0.464666	0.139157	0.428512	NA	NA
YGL232W::chr7_3	TAN1	YGL232W	Y				0.0705369	0.628797	0.367182	0.00308332	0.18379	0.118258	0.162328	0.188867	NA	NA
YGL234W::chr7_3	ADE5,7	YGL234W	Y				0.101112	0.739149	0.202511	0.425924	0.239524	0.386079	-0.15516	0.58098	NA	NA
YGL236C::chr7_3	MTO1	YGL236C	Y				0.363553	0.502576	-0.0807852	0.792538	-0.456122	0.235667	-0.427799	0.289485	NA	NA
YGL237C::chr00_23	HAP2	YGL237C	Y	Y			-0.0987839	0.904252	-0.899601	0.328115	-1.04467	0.285498	-1.32136	0.193746	0.211547	0.865379
YGL237C::chr7_3	HAP2	YGL237C	Y	Y			-0.147955	0.870659	0.826779	0.386882	0.723289	0.475048	0.72094	0.499015	0.211547	0.870586
YGL240W::chr7_3	DOC1	YGL240W	Y	Y			-1.23899	0.396868	0.611961	0.485962	-0.441877	0.632679	0.701772	0.482549	0.34662	0.767599
YGL241W::chr7_3	KAP114	YGL241W	Y				0.0394139	0.880894	0.0643599	0.788048	0.460445	0.117552	0.496995	0.107434	NA	NA
YGL242C::chr7_3	YGL242C	YGL242C	Y				0.247899	0.38107	-0.206052	0.232095	0.179219	0.327947	-0.0789559	0.665714	NA	NA
YGL243W::chr7_3	TAD1	YGL243W	Y				0.143598	0.493788	-0.0759532	0.564973	0.0875653	0.542676	0.196018	0.197992	NA	NA
YGL244W::chr7_3	RTF1	YGL244W	Y				-0.057995	0.880727	-1.11609	0.011144	-0.756676	0.0796651	-0.73505	0.103694	NA	NA
YGL246C::chr7_3	RAI1	YGL246C	Y				0.382905	0.665625	0.373055	0.578039	-1.3134	0.0765773	0.53136	0.494614	NA	NA
YGL248W::chr7_3	PDE1	YGL248W	Y				0.0418315	0.778265	0.143747	0.287725	0.0798634	0.570139	0.146442	0.330311	NA	NA
YGL249W::chr7_3	ZIP2	YGL249W	Y				-0.217561	0.396868	0.14292	0.362555	0.0726506	0.648208	0.117077	0.504309	NA	NA
YGL250W::chr7_3	RMR1	YGL250W	Y				-0.250721	0.756219	-0.179749	0.768716	-0.431084	0.556486	0.585025	0.452501	NA	NA
YGL251C::chr7_3	HFM1	YGL251C	Y				-0.0895159	0.769381	-0.138408	0.592107	0.0239559	0.911347	-0.566496	0.0609542	NA	NA
YGL252C::chr7_3	RTG2	YGL252C	Y				-0.0878537	0.746121	0.170144	0.459349	0.412792	0.0945366	0.212065	0.420931	NA	NA
YGL253W::chr7_3	HXK2	YGL253W	Y				0.320688	0.309395	-0.107767	0.560958	0.11878	0.554215	0.18137	0.403471	NA	NA
YGL254W::chr7_3	FZF1	YGL254W	Y				0.278348	0.250872	-0.0533086	0.687453	0.0998935	0.513073	0.133637	0.418692	NA	NA
YGL255W::chr7_3	ZRT1	YGL255W	Y				0.246632	0.555864	0.310078	0.301124	0.054472	0.833116	0.331201	0.320812	NA	NA
YGL256W::chr7_3	ADH4	YGL256W	Y				-0.293436	0.25511	0.0947585	0.530931	-0.0571909	0.706593	0.123021	0.477484	NA	NA
YGL257C::chr7_3	MNT2	YGL257C	Y				0.21405	0.475818	0.127168	0.499705	0.133746	0.510928	0.19185	0.38173	NA	NA
YGL258W::chr7_3	VEL1	YGL258W	Y				-0.287023	0.196587	-0.156405	0.259782	0.209537	0.150935	0.206161	0.17452	NA	NA
YGL259W::chr7_3	YPS5	YGL259W	Y				-0.120386	0.416739	0.119627	0.203299	0.0661692	0.498196	0.147935	0.149548	NA	NA
YGL260W::chr7_3	YGL260W	YGL260W	Y				0.0698296	0.674258	0.0695189	0.579856	0.0991878	0.47375	0.166452	0.25811	NA	NA
YGL261C::chr7_3	PAU11	YGL261C	Y				-0.150331	0.654219	-0.0626073	0.781368	0.0700027	0.775076	0.16238	0.569702	NA	NA
YGL262W::chr7_3	YGL262W	YGL262W	Y				0.104491	0.544126	0.115904	0.331286	0.0163553	0.870769	0.0767831	0.556104	NA	NA
YGL263W::chr7_3	COS12	YGL263W	Y				-0.0943049	0.602445	-0.101866	0.442571	0.0284378	0.815313	0.0838371	0.569702	NA	NA
YGR001C::chr7_3	YGR001C	YGR001C	Y				0.0942552	0.586531	0.0277945	0.797228	0.109678	0.413542	0.211942	0.132161	NA	NA
YGR003W::chr7_3	CUL3	YGR003W	Y				0.0453189	0.700518	0.0575495	0.537007	-0.0647465	0.519817	0.0816225	0.446574	NA	NA
YGR004W::chr7_3	PEX31	YGR004W	Y				-0.0454056	0.841385	-0.473147	0.0483954	0.144554	0.544283	0.137191	0.580142	NA	NA
YGR006W::chr7_3	PRP18	YGR006W	Y				0.058436	0.938289	0.765616	0.392186	0.762359	0.422391	0.781207	0.437263	NA	NA
YGR007W::chr7_3	ECT1	YGR007W	Y				0.158377	0.468072	0.0264495	0.825247	0.0580156	0.67884	0.108812	0.48684	NA	NA
YGR008C::chr7_3	STF2	YGR008C	Y				0.10658	0.757222	0.364213	0.230461	0.188394	0.547539	0.132469	0.676387	NA	NA
YGR010W::chr7_3	NMA2	YGR010W	Y				0.0508697	0.691165	0.192123	0.0745214	-0.0431813	0.677123	0.185388	0.108569	NA	NA
YGR012W::chr7_3	YGR012W	YGR012W	Y				-0.304346	0.415984	0.131938	0.553903	-0.0267943	0.887746	0.347426	0.174722	NA	NA
YGR014W::chr7_3	MSB2	YGR014W	Y				0.160396	0.400076	-0.230702	0.0609183	-0.0757226	0.542676	-0.205643	0.117983	NA	NA
YGR015C::chr7_3	YGR015C	YGR015C	Y				0.240416	0.508992	0.0786528	0.715942	0.235203	0.365005	0.256018	0.345899	NA	NA
YGR016W::chr7_3	YGR016W	YGR016W	Y				-0.806064	0.368213	0.0236793	0.953972	0.069894	0.876313	0.113256	0.823482	NA	NA
YGR017W::chr7_3	YGR017W	YGR017W	Y				0.187606	0.432409	0.125835	0.396146	-0.0180052	0.884166	0.0529262	0.726726	NA	NA
YGR019W::chr7_3	UGA1	YGR019W	Y				0.147344	0.483001	0.106217	0.429264	0.0304821	0.806733	0.092313	0.538912	NA	NA
YGR020C::chr7_3	VMA7	YGR020C	Y	Y	Y		-1.03059	0.498154	-0.275754	0.754427	-0.576384	0.584116	1.80467	0.107287	3.43717	0.00022742
YGR021W::chr7_3	YGR021W	YGR021W	Y				0.186864	0.423964	0.08384	0.551059	-0.0888826	0.560362	0.0766572	0.626549	NA	NA
YGR023W::chr7_3	MTL1	YGR023W	Y				-0.308733	0.396868	0.379171	0.099859	0.403731	0.0888679	0.0766415	0.734088	NA	NA
YGR026W::chr7_3	YGR026W	YGR026W	Y				0.0454959	0.715994	0.200253	0.070051	0.17106	0.131715	0.210081	0.0767839	NA	NA
YGR027C::chr7_4	RPS25A	YGR027C	Y				0.254338	0.535437	-0.200653	0.463473	0.27551	0.359172	0.846867	0.00747868	NA	NA
YGR028W::chr00_14	MSP1	YGR028W	Y				0.101229	0.700518	0.076515	0.693405	-0.16706	0.462097	0.144815	0.539601	NA	NA
YGR031W::chr7_4	IMO32	YGR031W	Y				0.0965338	0.562697	-0.165695	0.178829	-0.0578635	0.638505	-0.052897	0.679011	NA	NA
YGR032W::chr00_14	GSC2	YGR032W	Y				0.446703	0.128793	0.264841	0.161057	-0.0728893	0.690155	0.170723	0.416175	NA	NA
YGR033C::chr7_4	TIM21	YGR033C	Y				0.161855	0.494688	0.0428081	0.753073	0.0389932	0.787677	0.164867	0.345785	NA	NA
YGR034W::chr7_4	RPL26B	YGR034W	Y				-0.263041	0.475073	0.0719297	0.732341	0.164893	0.509032	0.270007	0.313901	NA	NA
YGR035C::chr7_4	YGR035C	YGR035C	Y				0.173631	0.559145	0.326187	0.137181	0.28126	0.221137	0.284316	0.236756	NA	NA
YGR035W-A::chr00_20	YGR035W-A	YGR035W-A	Y				0.0192238	0.886198	0.109334	0.435996	-0.103128	0.493926	-0.167679	0.296332	NA	NA
YGR036C::chr7_4	CAX4	YGR036C	Y				0.195859	0.841934	-0.626794	0.515457	-0.0674611	0.928967	0.288192	0.76772	NA	NA
YGR037C::chr00_23	ACB1	YGR037C	Y				-0.0998186	0.841667	-0.168585	0.707913	0.879077	0.0978901	-0.693892	0.214922	NA	NA
YGR037C::chr7_4	ACB1	YGR037C	Y				0.139562	0.739613	-0.331213	0.352819	-0.691553	0.0686994	-0.546059	0.169458	NA	NA
YGR038W::chr00_14	ORM1	YGR038W	Y				0.157287	0.49823	-0.0148495	0.904325	-0.165198	0.3177	-0.208983	0.223752	NA	NA
YGR039W::chr7_4	YGR039W	YGR039W	Y				0.293978	0.39754	-0.213987	0.323093	0.0687791	0.738186	0.331404	0.166648	NA	NA
YGR040W::chr00_14	KSS1	YGR040W	Y				0.307013	0.391064	0.0621176	0.743203	0.164516	0.470266	-0.1961	0.420892	NA	NA
YGR041W::chr7_4	BUD9	YGR041W	Y				0.11949	0.686276	-0.0758685	0.71875	0.197609	0.429271	0.218498	0.413661	NA	NA
YGR042W::chr7_4	YGR042W	YGR042W	Y				0.12656	0.464059	-0.00799963	0.927917	-0.0614083	0.59626	0.104889	0.407608	NA	NA
YGR043C::chr7_4	NQM1	YGR043C	Y				0.0729341	0.675608	0.156581	0.261999	0.443137	0.00478901	0.156182	0.315095	NA	NA
YGR044C::chr7_4	RME1	YGR044C	Y				0.121373	0.396868	0.106511	0.232404	0.0887399	0.348557	0.165553	0.0920032	NA	NA
YGR045C::chr7_4	YGR045C	YGR045C	Y				0.319801	0.277933	0.119139	0.489553	0.0157103	0.911347	0.153241	0.438561	NA	NA
YGR049W::chr7_4	SCM4	YGR049W	Y				0.125148	0.538988	0.0982339	0.467207	-0.0308546	0.806483	0.0736889	0.621707	NA	NA
YGR050C::chr00_14	YGR050C	YGR050C	Y				0.233307	0.44485	0.101917	0.579427	0.148399	0.464748	0.192318	0.376071	NA	NA
YGR051C::chr7_4	YGR051C	YGR051C	Y				0.75128	0.0205628	0.0178791	0.917581	0.114151	0.608648	0.136592	0.562866	NA	NA
YGR052W::chr7_4	FMP48	YGR052W	Y				0.137299	0.604274	-0.0932819	0.615288	0.309477	0.141161	0.234582	0.290799	NA	NA
YGR053C::chr00_14	YGR053C	YGR053C	Y				0.256294	0.275106	0.234575	0.104325	0.18744	0.210215	-0.0632772	0.671615	NA	NA
YGR054W::chr7_4	YGR054W	YGR054W	Y				-0.0750335	0.692712	0.149319	0.33721	0.340294	0.0407378	0.196997	0.2569	NA	NA
YGR055W::chr7_4	MUP1	YGR055W	Y				0.115803	0.622224	-0.0951897	0.576692	-0.116814	0.529929	0.129273	0.510732	NA	NA
YGR056W::chr7_4	RSC1	YGR056W	Y			Y	1.58546	0.168125	-1.74853	0.0212914	-0.797505	0.294384	-0.421394	0.58769	NA	NA
YGR057C::chr7_4	LST7	YGR057C	Y				0.195669	0.569794	-0.447558	0.0847868	-0.876327	0.00285539	-0.332472	0.236284	NA	NA
YGR058W::chr7_4	PEF1	YGR058W	Y				0.123538	0.544126	0.0262296	0.825718	-0.196799	0.188024	-0.0875377	0.568264	NA	NA
YGR059W::chr7_4	SPR3	YGR059W	Y				0.248807	0.447421	0.287391	0.171573	0.340526	0.119578	0.253425	0.272797	NA	NA
YGR061C::chr7_4	ADE6	YGR061C	Y				0.223593	0.186719	-0.174128	0.104872	-0.141919	0.201772	0.0195743	0.8372	NA	NA
YGR062C::chr00_23	COX18	YGR062C	Y	Y			-0.694159	0.512253	0.738313	0.301124	0.236284	0.729708	-0.271014	0.709895	0.843073	0.313391
YGR062C::chr7_4	COX18	YGR062C	Y	Y			-0.424136	0.521889	-0.532052	0.238611	-0.516182	0.278673	-0.213517	0.654141	0.843073	0.137777
YGR063C::chr00_14	SPT4	YGR063C	Y				-0.464887	0.544126	-0.722642	0.180177	-0.776458	0.168726	-1.06611	0.0711078	NA	NA
YGR064W::chr7_4	YGR064W	YGR064W	Y				0.717646	0.0674598	-1.01378	0.000651455	-0.997241	0.00103465	-0.89819	0.00214878	NA	NA
YGR066C::chr7_4	YGR066C	YGR066C	Y				0.300638	0.190966	-0.253851	0.0835367	0.0562736	0.688432	-0.0693872	0.64908	NA	NA
YGR067C::chr7_4	YGR067C	YGR067C	Y				-0.195948	0.41231	0.062021	0.652408	0.154317	0.331434	0.0196443	0.880362	NA	NA
YGR068C::chr7_4	ART5	YGR068C	Y				0.129159	0.539174	0.0165582	0.888445	-0.17254	0.25998	0.279974	0.0789521	NA	NA
YGR069W::chr7_4	YGR069W	YGR069W	Y				0.161002	0.420219	0.0838849	0.488406	-0.0451373	0.709277	0.214898	0.119953	NA	NA
YGR070W::chr7_4	ROM1	YGR070W	Y				0.170819	0.415984	0.231186	0.0847966	0.218768	0.112107	0.27843	0.0548766	NA	NA
YGR071C::chr7_4	ENV11	YGR071C	Y				0.236602	0.213269	-0.151627	0.20168	-0.141752	0.257334	-0.270271	0.0378614	NA	NA
YGR072W::chr7_4	UPF3	YGR072W	Y				0.16324	0.393914	0.304875	0.0154273	-0.0737432	0.5465	-0.0682867	0.593729	NA	NA
YGR076C::chr7_4	MRPL25	YGR076C	Y	Y			0.2761	0.493788	0.105542	0.666709	-0.120549	0.649633	-0.0779591	0.764668	0.101354	0.830157
YGR077C::chr7_4	PEX8	YGR077C	Y				0.103527	0.550661	-0.0456005	0.681285	0.0283756	0.801339	0.0451744	0.718916	NA	NA
YGR078C::chr7_4	PAC10	YGR078C	Y				-0.522174	0.46221	-0.437571	0.340127	-0.342578	0.476624	0.0380818	0.916272	NA	NA
YGR079W::chr7_4	YGR079W	YGR079W	Y				0.0795211	0.686769	0.369208	0.0280174	0.600414	0.00160003	0.203389	0.250318	NA	NA
YGR080W::chr7_4	TWF1	YGR080W	Y				0.227	0.171288	0.237058	0.0290194	0.1862	0.0856808	0.1367	0.230296	NA	NA
YGR081C::chr7_4	SLX9	YGR081C	Y				0.220699	0.49784	-0.130815	0.531739	-0.146597	0.515702	-0.454708	0.0585397	NA	NA
YGR084C::chr7_4	MRP13	YGR084C	Y				0.159806	0.444554	-0.163978	0.219004	-0.215454	0.122288	-0.190616	0.192266	NA	NA
YGR085C::chr7_4	RPL11B	YGR085C	Y				0.11987	0.715994	-0.435689	0.129421	-0.346875	0.249485	0.257049	0.418994	NA	NA
YGR086C::chr00_14	PIL1	YGR086C	Y				0.108835	0.643927	0.0941075	0.586662	0.0964791	0.608648	-0.250303	0.216294	NA	NA
YGR087C::chr7_4	PDC6	YGR087C	Y				0.0747709	0.643927	0.248721	0.0572074	0.207149	0.118908	0.226259	0.104213	NA	NA
YGR088W::chr7_4	CTT1	YGR088W	Y				-0.0303437	0.764544	0.0383445	0.645768	0.129949	0.171806	0.113236	0.258481	NA	NA
YGR089W::chr00_14	NNF2	YGR089W	Y				-0.162083	0.634423	-0.184267	0.470336	0.239467	0.388851	0.503528	0.0826275	NA	NA
YGR092W::chr00_14	DBF2	YGR092W	Y				-0.464557	0.583294	0.696421	0.267494	0.283873	0.64903	-1.13826	0.0994426	NA	NA
YGR093W::chr00_14	YGR093W	YGR093W	Y				-0.143399	0.583147	-0.168868	0.372476	-0.190697	0.353206	-0.201077	0.348202	NA	NA
YGR096W::chr7_4	TPC1	YGR096W	Y				0.163266	0.672309	0.47345	0.128352	0.0677267	0.807388	0.122811	0.698195	NA	NA
YGR097W::chr7_4	ASK10	YGR097W	Y				0.00755898	0.945772	0.400266	0.00647248	0.128126	0.374872	0.464272	0.00300104	NA	NA
YGR100W::chr7_4	MDR1	YGR100W	Y				0.140028	0.445929	0.28693	0.0205577	0.280476	0.0251267	0.321836	0.0132277	NA	NA
YGR101W::chr7_4	PCP1	YGR101W	Y	Y			0.208044	0.830894	0.0202847	0.97714	0.625386	0.530495	0.531288	0.609082	-0.902946	0.417358
YGR102C::chr7_4	GTF1	YGR102C	Y	Y			-0.539817	0.593544	-0.570272	0.440183	0.306259	0.680695	0.659806	0.43399	0.31105	0.766554
YGR104C::chr7_4	SRB5	YGR104C	Y		Y		1.39853	0.418344	-0.512896	0.613688	1.262	0.27475	2.77982	0.0211516	NA	NA
YGR105W::chr7_4	VMA21	YGR105W	Y		Y		0.266691	0.708299	0.0799302	0.873613	0.466408	0.461903	2.7453	0.000260383	NA	NA
YGR106C::chr00_14	VOA1	YGR106C	Y				0.0123998	0.957805	-0.29025	0.326534	0.145539	0.63023	0.416305	0.202168	NA	NA
YGR107W::chr7_4	YGR107W	YGR107W	Y				-0.0601684	0.680092	0.198277	0.0976446	0.394126	0.00343958	0.154615	0.234027	NA	NA
YGR108W::chr7_4	CLB1	YGR108W	Y				-0.158072	0.543921	0.219152	0.22623	0.267464	0.160536	0.257596	0.194766	NA	NA
YGR109C::chr7_4	CLB6	YGR109C	Y				-0.148713	0.465301	0.117138	0.370659	0.262611	0.0614113	0.106293	0.465572	NA	NA
YGR110W::chr00_14	CLD1	YGR110W	Y				0.216048	0.540455	0.505668	0.0472411	0.384179	0.135226	0.147972	0.575987	NA	NA
YGR111W::chr7_4	YGR111W	YGR111W	Y				-0.107725	0.702469	0.528822	0.0309261	0.515251	0.0379545	0.599202	0.0203158	NA	NA
YGR112W::chr7_4	SHY1	YGR112W	Y	Y			0.0724428	0.916322	-0.648929	0.409583	0.827564	0.331939	-1.17448	0.183054	0.642737	0.509392
YGR117C::chr00_14	YGR117C	YGR117C	Y				-0.186008	0.625101	-0.247369	0.387733	0.259441	0.39832	-0.133256	0.666117	NA	NA
YGR118W::chr7_4	RPS23A	YGR118W	Y				-0.563789	0.357844	-0.338503	0.359017	-0.22175	0.569263	-0.402334	0.333649	NA	NA
YGR121C::chr7_4	MEP1	YGR121C	Y				-0.0852715	0.715994	0.349635	0.089798	0.238229	0.265426	0.293034	0.187036	NA	NA
YGR121W-A::chr00_20	YGR121W-A	YGR121W-A	Y				0.517543	0.237928	0.1393	0.583448	0.170896	0.540684	-0.0681983	0.791142	NA	NA
YGR122C-A::chr00_17a	YGR122C-A	YGR122C-A	Y				-0.15676	0.460325	-0.102495	0.440183	-0.112705	0.42949	-0.0255592	0.836601	NA	NA
YGR122W::chr7_4	YGR122W	YGR122W	Y				0.120341	0.657537	0.932318	0.000337842	0.337596	0.134706	0.871907	0.000716427	NA	NA
YGR123C::chr7_5	PPT1	YGR123C	Y				-0.0975513	0.544229	0.174814	0.124198	0.191196	0.10414	0.222855	0.0724197	NA	NA
YGR124W::chr7_5	ASN2	YGR124W	Y				-0.154198	0.5008	0.133464	0.375325	0.22965	0.156113	0.0137291	0.911101	NA	NA
YGR125W::chr7_5	YGR125W	YGR125W	Y				-0.233639	0.513884	0.603717	0.0188032	0.559335	0.0296168	0.360719	0.17452	NA	NA
YGR126W::chr7_5	YGR126W	YGR126W	Y				-0.174435	0.425343	0.116828	0.389604	0.266634	0.066753	0.158566	0.302951	NA	NA
YGR127W::chr7_5	YGR127W	YGR127W	Y				-0.0202418	0.88073	0.0722769	0.593758	0.190956	0.208057	0.16591	0.299507	NA	NA
YGR129W::chr7_5	SYF2	YGR129W	Y				-0.0217027	0.886732	0.503877	0.00485613	0.200416	0.247749	0.443782	0.0143946	NA	NA
YGR130C::chr7_5	YGR130C	YGR130C	Y				-0.076885	0.679488	0.188051	0.211533	0.172515	0.275975	0.141189	0.400356	NA	NA
YGR131W::chr7_5	FHN1	YGR131W	Y				0.131103	0.461835	0.221471	0.061109	0.207779	0.0848712	0.14015	0.272136	NA	NA
YGR132C::chr7_5	PHB1	YGR132C	Y				-0.105306	0.591297	-0.249265	0.0941351	-0.395314	0.0130443	-0.126127	0.436146	NA	NA
YGR133W::chr7_5	PEX4	YGR133W	Y				-0.216961	0.333704	-0.0277953	0.811192	0.171414	0.242112	0.0980824	0.517964	NA	NA
YGR134W::chr00_8	CAF130	YGR134W	Y				-0.379292	0.10769	-0.190883	0.205997	-0.41039	0.0125468	-0.16364	0.326949	NA	NA
YGR135W::chr7_5	PRE9	YGR135W	Y				0.164429	0.535437	-0.330468	0.0759579	-0.147564	0.439459	-0.0709845	0.702752	NA	NA
YGR136W::chr7_5	LSB1	YGR136W	Y				0.116234	0.333301	0.0728712	0.323437	0.0230556	0.741111	0.143404	0.0789521	NA	NA
YGR137W::chr7_5	YGR137W	YGR137W	Y				-0.131653	0.435413	0.16845	0.118318	0.248174	0.0289973	0.143118	0.224599	NA	NA
YGR138C::chr7_5	TPO2	YGR138C	Y				0.245701	0.335546	0.239022	0.132645	0.15465	0.357764	0.165162	0.345899	NA	NA
YGR139W::chr7_5	YGR139W	YGR139W	Y				-0.0894504	0.661648	0.16315	0.311658	0.125116	0.459174	0.170992	0.342376	NA	NA
YGR141W::chr7_5	VPS62	YGR141W	Y				-0.0513448	0.756506	0.178158	0.221604	-0.110823	0.465244	0.152363	0.345854	NA	NA
YGR142W::chr7_5	BTN2	YGR142W	Y				0.272013	0.285791	0.138631	0.367475	0.228651	0.167099	0.261216	0.128013	NA	NA
YGR143W::chr7_5	SKN1	YGR143W	Y				-0.0587639	0.708623	0.294141	0.0363151	0.329962	0.0220826	0.0691042	0.629209	NA	NA
YGR144W::chr7_5	THI4	YGR144W	Y				-0.204877	0.391064	-0.0722678	0.598361	-0.0197377	0.870769	-0.190184	0.236284	NA	NA
YGR146C-A::chr00_20	YGR146C-A	YGR146C-A	Y				-0.148486	0.497324	0.581043	0.000718995	0.0670889	0.646794	-0.101568	0.526146	NA	NA
YGR146C::chr7_5	ECL1	YGR146C	Y				0.0292109	0.793541	0.220334	0.041053	0.069967	0.512321	0.187493	0.0994426	NA	NA
YGR148C::chr7_5	RPL24B	YGR148C	Y				-0.0539795	0.846291	-0.0888345	0.72148	0.7017	0.0214617	0.430085	0.168723	NA	NA
YGR149W::chr7_5	YGR149W	YGR149W	Y				0.0939472	0.635896	0.217871	0.159447	-0.179092	0.273171	0.220773	0.192266	NA	NA
YGR150C::chr7_5	CCM1	YGR150C	Y	Y			-0.164836	0.718687	0.154609	0.668711	0.477454	0.253455	0.0693591	0.844552	0.0973833	0.895621
YGR151C::chr7_5	YGR151C	YGR151C	Y				-0.0337031	0.746245	0.0797263	0.372478	0.0440982	0.632782	0.111281	0.270616	NA	NA
YGR152C::chr7_5	RSR1	YGR152C	Y				-0.0965503	0.502993	0.131109	0.178571	0.298282	0.00574739	0.337426	0.00251578	NA	NA
YGR153W::chr7_5	YGR153W	YGR153W	Y				-0.0374809	0.83484	0.346639	0.0597526	0.232118	0.220263	0.398084	0.0430628	NA	NA
YGR154C::chr7_5	GTO1	YGR154C	Y				0.195508	0.539174	0.313165	0.157466	0.305566	0.187996	0.141301	0.554347	NA	NA
YGR155W::chr00_11	CYS4	YGR155W	Y				-0.292148	0.657537	-1.08276	0.045744	-1.03319	0.0599465	-0.456489	0.429716	NA	NA
YGR157W::chr7_5	CHO2	YGR157W	Y				-0.0523939	0.715601	-0.0545796	0.633256	-0.193974	0.135751	0.12837	0.350566	NA	NA
YGR159C::chr7_5	NSR1	YGR159C	Y				-0.0535198	0.906601	-0.420003	0.413919	-0.828589	0.134211	-0.496621	0.399031	NA	NA
YGR160W::chr7_5	YGR160W	YGR160W	Y				0.28274	0.637148	-1.13681	0.020796	-1.14024	0.0222066	-0.289388	0.565877	NA	NA
YGR161C::chr7_5	RTS3	YGR161C	Y				0.131632	0.393914	0.21048	0.0343742	0.0705401	0.475756	0.285832	0.00742537	NA	NA
YGR161W-C::chr00_23	YGR161W-C	YGR161W-C	Y				-0.184094	0.690951	-0.744829	0.0572074	-0.315324	0.42681	-0.434996	0.303552	NA	NA
YGR162W::chr00_17a	TIF4631	YGR162W	Y				0.362285	0.698369	-0.637635	0.398469	-0.914918	0.261655	-0.176491	0.809747	NA	NA
YGR163W::chr7_5	GTR2	YGR163W	Y				0.186052	0.620566	-0.861843	0.00542969	-1.20684	0.00056167	-0.889162	0.00566973	NA	NA
YGR164W::chr7_5	YGR164W	YGR164W	Y				-0.16733	0.428102	0.438409	0.00305194	0.619451	0.000244112	0.794008	1.34e-05	NA	NA
YGR165W::chr7_5	MRPS35	YGR165W	Y	Y			0.741926	0.57665	-0.379339	0.671788	-0.123183	0.878374	0.795506	0.461138	-0.362913	0.767599
YGR166W::chr7_5	TRS65	YGR166W	Y				0.136987	0.555864	0.458254	0.0104616	0.449117	0.0136592	0.459117	0.0135298	NA	NA
YGR167W::chr7_5	CLC1	YGR167W	Y	Y			-0.912103	0.524788	0.551782	0.553515	0.427321	0.658144	0.434279	0.671729	0.579578	0.682679
YGR168C::chr7_5	YGR168C	YGR168C	Y				0.0357344	0.77806	0.259289	0.0318896	0.229157	0.0598895	0.235791	0.0637827	NA	NA
YGR169C-A::chr00_20	YGR169C-A	YGR169C-A	Y				0.145946	0.643927	-0.156103	0.511617	-0.359516	0.167794	-0.533061	0.0506588	NA	NA
YGR169C::chr7_5	PUS6	YGR169C	Y				0.0249356	0.869106	0.170012	0.290956	0.0270161	0.844892	0.262289	0.136737	NA	NA
YGR170W::chr7_5	PSD2	YGR170W	Y				-0.161437	0.556584	-0.0549415	0.749909	0.143502	0.490183	0.140338	0.519759	NA	NA
YGR171C::chr7_5	MSM1	YGR171C	Y	Y			0.641872	0.511103	0.549427	0.392328	0.671929	0.335233	0.0587659	0.911101	-0.270291	0.761222
YGR173W::chr7_5	RBG2	YGR173W	Y				-0.109449	0.540455	0.204682	0.104802	0.166671	0.201772	0.118321	0.395377	NA	NA
YGR174C::chr7_5	CBP4	YGR174C	Y	Y			-0.0360549	0.954408	0.93859	0.231952	0.886106	0.284829	1.5643	0.0702453	1.49455	0.041197
YGR174W-A::chr00_20	YGR174W-A	YGR174W-A	Y				0.0253792	0.851896	-0.129955	0.34919	0.215578	0.143795	-0.113426	0.461289	NA	NA
YGR176W::chr7_5	YGR176W	YGR176W	Y				0.102398	0.539626	0.105204	0.35576	0.158885	0.192061	0.092243	0.465572	NA	NA
YGR177C::chr7_5	ATF2	YGR177C	Y				0.0615129	0.636137	0.107155	0.288001	0.166426	0.115257	0.128064	0.251609	NA	NA
YGR178C::chr7_5	PBP1	YGR178C	Y				-0.0628288	0.621709	0.0415458	0.643138	-0.284987	0.00790921	0.138557	0.193746	NA	NA
YGR180C::chr00_21	RNR4	YGR180C	Y				0.320953	0.599209	0.304059	0.489838	0.10603	0.799841	0.635696	0.207355	NA	NA
YGR180C::chr7_5	RNR4	YGR180C	Y				-0.431771	0.451873	-0.359591	0.32463	0.38952	0.317479	-0.198609	0.614355	NA	NA
YGR181W::chr7_5	TIM13	YGR181W	Y				-0.0228226	0.850934	-0.32692	0.0137753	0.182931	0.164151	-0.231792	0.0914645	NA	NA
YGR182C::chr7_5	YGR182C	YGR182C	Y				0.0617919	0.583332	0.109305	0.192176	0.130882	0.13605	0.0540251	0.551014	NA	NA
YGR183C::chr7_5	QCR9	YGR183C	Y	Y	Y		-0.062547	0.901698	1.85861	0.00295282	1.91522	0.00319483	0.718395	0.250318	2.80793	2.87e-05
YGR184C::chr7_5	UBR1	YGR184C	Y				-0.584072	0.138908	-0.995575	0.000746399	-0.268768	0.315384	0.383815	0.166334	NA	NA
YGR187C::chr7_5	HGH1	YGR187C	Y				0.0678145	0.661648	-0.0764886	0.516783	0.192519	0.135226	-0.0790107	0.552637	NA	NA
YGR188C::chr00_10	BUB1	YGR188C	Y				-0.0230781	0.909329	0.538156	0.02937	0.208993	0.399022	0.105436	0.670809	NA	NA
YGR189C::chr7_5	CRH1	YGR189C	Y				-0.205472	0.39754	0.144337	0.339418	0.293871	0.0666266	0.158897	0.34775	NA	NA
YGR192C::chr7_5	TDH3	YGR192C	Y				-0.295246	0.069864	0.208469	0.056125	0.281667	0.0140944	0.292312	0.0127624	NA	NA
YGR193C::chr7_5	PDX1	YGR193C	Y				0.057145	0.703314	0.069858	0.560204	0.0911746	0.485723	0.164689	0.234266	NA	NA
YGR194C::chr7_5	XKS1	YGR194C	Y				0.0794339	0.543334	0.0976975	0.280688	0.255138	0.0104407	0.0979083	0.331319	NA	NA
YGR196C::chr7_5	FYV8	YGR196C	Y				-0.0344396	0.815581	0.894643	1.02e-05	0.807189	3.06e-05	0.84286	1.2e-05	NA	NA
YGR197C::chr7_5	SNG1	YGR197C	Y				-0.168775	0.587608	0.496336	0.039985	0.521751	0.0336378	0.333815	0.189115	NA	NA
YGR199W::chr7_5	PMT6	YGR199W	Y				0.0730366	0.56627	0.0530186	0.553535	0.159297	0.104256	0.113635	0.272797	NA	NA
YGR200C::chr7_5	ELP2	YGR200C	Y				0.209379	0.711267	-0.204477	0.647527	0.466007	0.366491	0.765016	0.150444	NA	NA
YGR201C::chr00_10	YGR201C	YGR201C	Y				0.104109	0.539174	0.157686	0.181881	0.435339	0.00169686	0.262352	0.0416246	NA	NA
YGR202C::chr7_5	PCT1	YGR202C	Y				-0.120227	0.628739	0.156035	0.404319	0.148301	0.457313	0.151875	0.466551	NA	NA
YGR203W::chr7_5	YCH1	YGR203W	Y				0.243386	0.441962	0.3857	0.0618053	0.43744	0.0402628	0.232559	0.298403	NA	NA
YGR204C-A::chr00_20	YGR204C-A	YGR204C-A	Y				-0.154143	0.671476	-0.152717	0.578039	-0.0230877	0.918613	0.411741	0.196123	NA	NA
YGR204W::chr00_10	ADE3	YGR204W	Y				0.28667	0.291763	0.183619	0.272656	0.239712	0.173349	-0.0555617	0.738335	NA	NA
YGR205W::chr7_5	TDA10	YGR205W	Y				0.00757074	0.933216	0.28382	0.0134064	0.11986	0.293544	0.134506	0.25997	NA	NA
YGR206W::chr7_5	MVB12	YGR206W	Y				0.0991898	0.559145	-0.0461974	0.680231	0.316777	0.0186734	0.110991	0.423088	NA	NA
YGR207C::chr7_5	CIR1	YGR207C	Y				-0.0464415	0.708861	0.136908	0.201393	0.191742	0.0860663	0.166205	0.156089	NA	NA
YGR208W::chr7_5	SER2	YGR208W	Y				-0.19031	0.301662	0.115952	0.308392	0.199992	0.0931529	0.135855	0.282617	NA	NA
YGR209C::chr7_5	TRX2	YGR209C	Y				0.0106693	0.894987	0.0519459	0.540087	0.148997	0.107747	0.0564776	0.557295	NA	NA
YGR210C::chr00_8	YGR210C	YGR210C	Y				-0.219833	0.526153	0.34854	0.143098	-0.123768	0.609137	-0.249015	0.34427	NA	NA
YGR212W::chr7_5	SLI1	YGR212W	Y				-0.0155506	0.869106	0.0631723	0.513163	0.229896	0.0311093	0.230642	0.0371157	NA	NA
YGR213C::chr7_5	RTA1	YGR213C	Y				-0.0358795	0.77806	0.236501	0.0494349	0.416645	0.00208945	0.156163	0.221027	NA	NA
YGR214W::chr7_5	RPS0A	YGR214W	Y				-0.135141	0.489901	-0.262391	0.0501232	-0.284138	0.0379096	-0.135313	0.345603	NA	NA
YGR215W::chr7_5	RSM27	YGR215W	Y	Y			0.467244	0.665625	0.792536	0.352528	0.507728	0.570631	-1.25764	0.185302	-0.627898	0.565293
YGR217W::chr7_5	CCH1	YGR217W	Y				0.0233856	0.822994	0.280764	0.00962208	0.169952	0.107747	0.226493	0.0412908	NA	NA
YGR219W::chr00_2	YGR219W	YGR219W	Y	Y			-0.467459	0.593544	0.111975	0.839055	-0.302993	0.644865	-0.409267	0.565178	0.137416	0.880164
YGR220C::chr00_2	MRPL9	YGR220C	Y				0.105631	0.89851	-0.789829	0.379562	-1.48865	0.120674	-1.49248	0.136216	NA	NA
YGR221C::chr00_2	TOS2	YGR221C	Y				-0.350546	0.351972	0.20476	0.365304	-0.26538	0.275924	-0.0961108	0.688495	NA	NA
YGR222W::chr00_2	PET54	YGR222W	Y	Y			0.356001	0.638574	-0.708238	0.229488	0.282589	0.633994	0.368544	0.562866	0.432291	0.60328
YGR223C::chr00_2	HSV2	YGR223C	Y				-0.0726026	0.785973	0.674068	0.00991485	0.386215	0.132034	0.361939	0.17596	NA	NA
YGR224W::chr00_2	AZR1	YGR224W	Y				-0.0434714	0.842039	0.460133	0.0472411	-0.277514	0.239492	-0.0927667	0.688824	NA	NA
YGR225W::chr00_2	AMA1	YGR225W	Y				0.157911	0.544126	0.415752	0.0293152	0.149191	0.433333	0.235231	0.240988	NA	NA
YGR225W::chr00_22	AMA1	YGR225W	Y				-0.0173395	0.904011	-0.169126	0.296194	-0.00668933	0.954768	-0.110892	0.532463	NA	NA
YGR226C::chr00_2	YGR226C	YGR226C	Y				-0.300603	0.198011	0.317889	0.0364587	-0.0691088	0.636566	0.197459	0.217159	NA	NA
YGR227W::chr00_2	DIE2	YGR227W	Y				0.177136	0.635457	0.347475	0.231952	-0.339091	0.269431	0.137957	0.653048	NA	NA
YGR228W::chr00_2	YGR228W	YGR228W	Y				-0.902321	0.447421	-0.579336	0.431185	-0.340669	0.650127	0.629533	0.449484	NA	NA
YGR229C::chr00_2	SMI1	YGR229C	Y	Y			-2.0225	0.277771	-0.977617	0.37995	1.92544	0.104308	1.84215	0.137474	-0.445502	0.761222
YGR230W::chr00_2	BNS1	YGR230W	Y				0.0600128	0.82434	0.177491	0.486999	-0.184414	0.504777	0.132849	0.638704	NA	NA
YGR231C::chr00_2	PHB2	YGR231C	Y				0.105279	0.817732	-0.491953	0.259782	-0.58053	0.205783	-0.596646	0.212771	NA	NA
YGR232W::chr00_2	NAS6	YGR232W	Y				0.193901	0.643927	0.263474	0.41251	-0.216227	0.52445	0.0510279	0.859821	NA	NA
YGR233C::chr00_2	PHO81	YGR233C	Y				0.476791	0.690951	-1.58407	0.112664	-0.518731	0.607403	-1.65454	0.125061	NA	NA
YGR234W::chr00_2	YHB1	YGR234W	Y				0.150902	0.583332	0.479439	0.0259252	0.138768	0.511434	-0.334428	0.13449	NA	NA
YGR235C::chr00_2	YGR235C	YGR235C	Y				0.027846	0.862078	0.188601	0.261599	0.1688	0.344615	-0.0225873	0.877541	NA	NA
YGR236C::chr00_2	SPG1	YGR236C	Y				0.353306	0.285791	0.518896	0.0166348	-0.0484934	0.795324	-0.380562	0.0910133	NA	NA
YGR237C::chr00_2	YGR237C	YGR237C	Y				-0.154094	0.627094	-0.279949	0.249808	-0.335707	0.189631	-0.463781	0.0828676	NA	NA
YGR238C::chr00_14	KEL2	YGR238C	Y				-0.308578	0.275641	0.298614	0.0874117	-0.233144	0.196428	0.143348	0.446875	NA	NA
YGR239C::chr00_14	PEX21	YGR239C	Y				-0.179684	0.569794	0.259476	0.26734	-0.0734944	0.738841	0.0875623	0.71278	NA	NA
YGR240C::chr00_2	PFK1	YGR240C	Y				-0.618625	0.446103	-1.26518	0.020796	0.0614078	0.884166	-0.191579	0.715465	NA	NA
[truncated: 3,051 more rows]
