# Supplementary material for: A functional screen for copper homeostasis genes identifies a pharmacologically tractable cellular system
Source: BMC Genomics. 2014 Apr 5;15:263. doi: 10.1186/1471-2164-15-263 (PMC4023593; doi:10.1186/1471-2164-15-263)
Supplement: Additional file 2: Tables S1 — A summary of the strains and their Copper Response Scores, Tables S2. Significantly enriched Gene Ontology categories among the 79 strains in which Cu’s positive effect on respiratory growth was quantitatively reduced, Tables S3. Significantly enriched Gene Ontology categories among the 105 strains in which Cu’s positive effects were substantively greater than other strains in the pool, Tables S4. 151 human orthologs of 81 yeast genes identified in this study. [file 1471-2164-15-263-S2.zip › Table.S2.xlsx]

## Sheet: diminshed response
GO-ID	p-value	corr p-value	x	n	X	N	Description	Genes in test set (systematic names)	Genes in test set (standard names)
6099	0.0010225	0.04399	4	28	73	4439	tricarboxylic acid cycle	YOL071W|YDR148C|YOR136W|YIL125W	EMI5|KGD2|IDH2|KGD1
6103	1.6875e-05	0.0022444	3	4	73	4439	2-oxoglutarate metabolic process	YDR148C|YFL018C|YIL125W	KGD2|LPD1|KGD1
6139	0.0010881	0.04399	29	1030	73	4439	nucleobase, nucleoside, nucleotide and nucleic acid metabolic process	YML032C|YCR066W|YMR224C|YNL107W|YBR189W|YGR056W|YKL181W|YDL044C|YDR268W|YBR278W|YNL025C|YLR226W|YNL136W|YOR096W|YPR065W|YJR063W|YNL073W|YJL121C|YLR435W|YLR382C|YPL213W|YHR021C|YPL135W|YDR359C|YOR035C|YDL106C|YER164W|YML081C-A|YCR081W	RAD52|RAD18|MRE11|YAF9|RPS9B|RSC1|PRS1|MTF2|MSW1|DPB3|SSN8|BUR2|EAF7|RPS7A|ROX1|RPA12|MSK1|RPE1|TSR2|NAM2|LEA1|RPS27B|ISU1|EAF1|SHE4|PHO2|CHD1|ATP18|SRB8
6418	0.0020492	0.048095	3	16	73	4439	tRNA aminoacylation for protein translation	YNL073W|YDR268W|YLR382C	MSK1|MSW1|NAM2
6827	0.0015668	0.04399	2	4	73	4439	high-affinity iron ion transport	YER145C|YMR058W	FTR1|FET3
6879	0.0017089	0.04399	4	32	73	4439	cellular iron ion homeostasis	YER145C|YLR369W|YPL135W|YMR058W	FTR1|SSQ1|ISU1|FET3
6996	0.00069871	0.034848	26	855	73	4439	organelle organization	YML032C|YDR148C|YNL081C|YLR069C|YPR131C|YNL107W|YGR056W|YDR268W|YIL040W|YLR226W|YNL136W|YCR003W|YDL142C|YNL073W|YDR512C|YPL013C|YDL116W|YIL098C|YBR185C|YLR382C|YHR021C|YLR091W|YDR359C|YOR035C|YDL106C|YER164W	RAD52|KGD2|SWS2|MEF1|NAT3|YAF9|RSC1|MSW1|APQ12|BUR2|EAF7|MRPL32|CRD1|MSK1|EMI1|MRPS16|NUP84|FMC1|MBA1|NAM2|RPS27B|GEP5|EAF1|SHE4|PHO2|CHD1
7005	1.4672e-05	0.0022444	14	228	73	4439	mitochondrion organization	YDL142C|YNL073W|YDR512C|YDR148C|YPL013C|YNL081C|YLR069C|YPR131C|YIL098C|YLR382C|YBR185C|YLR091W|YDR268W|YCR003W	CRD1|MSK1|EMI1|KGD2|MRPS16|SWS2|MEF1|NAT3|FMC1|NAM2|MBA1|GEP5|MSW1|MRPL32
8152	1.5113e-05	0.0022444	61	2683	73	4439	metabolic process	YCR066W|YML032C|YDR148C|YHR205W|YNL107W|YGR056W|YKL181W|YOL071W|YDL044C|YDL090C|YIL040W|YNL025C|YCR003W|YPR065W|YDL142C|YJR063W|YNL073W|YMR205C|YPL013C|YJL121C|YGR285C|YLR435W|YBR185C|YGL226W|YLR382C|YHR021C|YBR298C|YPL135W|YDR359C|YJL046W|YDR264C|YCR081W|YCR034W|YNL081C|YDR074W|YLR069C|YPR131C|YMR224C|YOR136W|YEL029C|YBR189W|YLR260W|YOR196C|YDR268W|YBR278W|YLR369W|YCR045C|YFL018C|YNL136W|YLR226W…	RAD18|RAD52|KGD2|SCH9|YAF9|RSC1|PRS1|EMI5|MTF2|RAM1|APQ12|SSN8|MRPL32|ROX1|CRD1|RPA12|MSK1|PFK2|MRPS16|RPE1|ZUO1|TSR2|MBA1|MTC3|NAM2|RPS27B|MAL31|ISU1|EAF1|AIM22|AKR1|SRB8|FEN1|SWS2|TPS2|MEF1|NAT3|MRE11|IDH2|BUD16|RPS9B|LCB5|LIP5|MSW1|DPB3|SSQ1|RRT12|LPD1|EAF7|BUR2|FET3|RPS7A|FMC1|LEA1|YCL001W-A|KGD1|SHE4|PHO2|CHD1|ATP18|FYV10
9058	1.3217e-06	0.00052737	43	1410	73	4439	biosynthetic process	YCR034W|YML032C|YCR066W|YDR074W|YNL081C|YLR069C|YHR205W|YOR136W|YEL029C|YNL107W|YBR189W|YGR056W|YKL181W|YDL044C|YDR268W|YOR196C|YDL090C|YBR278W|YLR369W|YFL018C|YNL136W|YLR226W|YNL025C|YMR058W|YOR096W|YCR003W|YPR065W|YDL142C|YJR063W|YNL073W|YJL121C|YPL013C|YLR382C|YGL226W|YHR021C|YPL135W|YDR359C|YCL001W-A|YDL106C|YER164W|YML081C-A|YDR264C|YCR081W	FEN1|RAD52|RAD18|TPS2|SWS2|MEF1|SCH9|IDH2|BUD16|YAF9|RPS9B|RSC1|PRS1|MTF2|MSW1|LIP5|RAM1|DPB3|SSQ1|LPD1|EAF7|BUR2|SSN8|FET3|RPS7A|MRPL32|ROX1|CRD1|RPA12|MSK1|RPE1|MRPS16|NAM2|MTC3|RPS27B|ISU1|EAF1|YCL001W-A|PHO2|CHD1|ATP18|AKR1|SRB8
9059	0.00049058	0.029747	30	1034	73	4439	macromolecule biosynthetic process	YML032C|YCR066W|YNL081C|YLR069C|YNL107W|YBR189W|YGR056W|YDL044C|YDL090C|YDR268W|YBR278W|YNL025C|YLR226W|YNL136W|YMR058W|YOR096W|YCR003W|YPR065W|YJR063W|YNL073W|YPL013C|YLR382C|YGL226W|YHR021C|YDR359C|YCL001W-A|YDL106C|YER164W|YDR264C|YCR081W	RAD52|RAD18|SWS2|MEF1|YAF9|RPS9B|RSC1|MTF2|RAM1|MSW1|DPB3|SSN8|BUR2|EAF7|FET3|RPS7A|MRPL32|ROX1|RPA12|MSK1|MRPS16|NAM2|MTC3|RPS27B|EAF1|YCL001W-A|PHO2|CHD1|AKR1|SRB8
9109	0.0017089	0.04399	4	32	73	4439	coenzyme catabolic process	YOL071W|YDR148C|YOR136W|YIL125W	EMI5|KGD2|IDH2|KGD1
9249	0.0015668	0.04399	2	4	73	4439	protein lipoylation	YOR196C|YJL046W	LIP5|AIM22
9889	0.0015174	0.04399	21	658	73	4439	regulation of biosynthetic process	YPR065W|YJR063W|YMR205C|YDR512C|YGR285C|YMR224C|YHR205W|YDR359C|YNL107W|YBR189W|YOL081W|YGR056W|YOL071W|YDL106C|YER164W|YBR278W|YIL097W|YNL136W|YLR226W|YNL025C|YCR081W	ROX1|RPA12|PFK2|EMI1|ZUO1|MRE11|SCH9|EAF1|YAF9|RPS9B|IRA2|RSC1|EMI5|PHO2|CHD1|DPB3|FYV10|EAF7|BUR2|SSN8|SRB8
9987	0.00015511	0.015473	68	3396	73	4439	cellular process	YCR066W|YML032C|YDR148C|YHR205W|YNL107W|YGR056W|YKL181W|YOL071W|YDL044C|YDL090C|YCR098C|YIL040W|YNL025C|YCR003W|YPR065W|YDL142C|YJR063W|YNL073W|YDR512C|YMR205C|YPL013C|YJL121C|YGR285C|YDL116W|YLR382C|YGL226W|YBR185C|YLR435W|YHR021C|YBR298C|YPL135W|YDR359C|YJL046W|YDR264C|YCR081W|YCR034W|YNL081C|YDR074W|YLR069C|YPR131C|YMR224C|YOR136W|YEL029C|YBR189W|YLR260W|YOR196C|YDR268W|YBR278W|YCR045C|YLR369W…	RAD18|RAD52|KGD2|SCH9|YAF9|RSC1|PRS1|EMI5|MTF2|RAM1|GIT1|APQ12|SSN8|MRPL32|ROX1|CRD1|RPA12|MSK1|EMI1|PFK2|MRPS16|RPE1|ZUO1|NUP84|NAM2|MTC3|MBA1|TSR2|RPS27B|MAL31|ISU1|EAF1|AIM22|AKR1|SRB8|FEN1|SWS2|TPS2|MEF1|NAT3|MRE11|IDH2|BUD16|RPS9B|LCB5|LIP5|MSW1|DPB3|RRT12|SSQ1|LPD1|EAF7|BUR2|FET3|RPS7A|RMD8|FMC1|LEA1|GEP5|EDE1|YCL001W-A|KGD1|SHE4|PHO2|FTR1|CHD1|ATP18|FYV10
10467	0.00141	0.04399	29	1046	73	4439	gene expression	YNL081C|YLR069C|YNL107W|YBR189W|YGR056W|YDL044C|YDR268W|YLR369W|YNL025C|YLR226W|YNL136W|YMR058W|YCR003W|YOR096W|YPR065W|YJR063W|YNL073W|YPL013C|YPL213W|YLR435W|YGL226W|YLR382C|YHR021C|YPL135W|YDR359C|YCL001W-A|YDL106C|YER164W|YCR081W	SWS2|MEF1|YAF9|RPS9B|RSC1|MTF2|MSW1|SSQ1|SSN8|BUR2|EAF7|FET3|MRPL32|RPS7A|ROX1|RPA12|MSK1|MRPS16|LEA1|TSR2|MTC3|NAM2|RPS27B|ISU1|EAF1|YCL001W-A|PHO2|CHD1|SRB8
31323	0.001946	0.047057	23	766	73	4439	regulation of cellular metabolic process	YPR065W|YJR063W|YML032C|YMR205C|YDR512C|YGR285C|YMR224C|YHR205W|YDR359C|YNL107W|YBR189W|YOL081W|YGR056W|YOL071W|YDL106C|YLR260W|YER164W|YBR278W|YIL097W|YNL136W|YLR226W|YCR081W|YNL025C	ROX1|RPA12|RAD52|PFK2|EMI1|ZUO1|MRE11|SCH9|EAF1|YAF9|RPS9B|IRA2|RSC1|EMI5|PHO2|LCB5|CHD1|DPB3|FYV10|EAF7|BUR2|SRB8|SSN8
31326	0.001402	0.04399	21	654	73	4439	regulation of cellular biosynthetic process	YPR065W|YJR063W|YMR205C|YDR512C|YGR285C|YMR224C|YHR205W|YDR359C|YNL107W|YBR189W|YOL081W|YGR056W|YOL071W|YDL106C|YER164W|YBR278W|YIL097W|YNL136W|YLR226W|YNL025C|YCR081W	ROX1|RPA12|PFK2|EMI1|ZUO1|MRE11|SCH9|EAF1|YAF9|RPS9B|IRA2|RSC1|EMI5|PHO2|CHD1|DPB3|FYV10|EAF7|BUR2|SSN8|SRB8
32543	0.00043154	0.029747	7	85	73	4439	mitochondrial translation	YNL073W|YPL013C|YNL081C|YLR069C|YDR268W|YLR382C|YCR003W	MSK1|MRPS16|SWS2|MEF1|MSW1|NAM2|MRPL32
33215	0.0002668	0.023656	2	2	73	4439	iron assimilation by reduction and transport	YER145C|YMR058W	FTR1|FET3
34645	0.00045722	0.029747	30	1030	73	4439	cellular macromolecule biosynthetic process	YML032C|YCR066W|YNL081C|YLR069C|YNL107W|YBR189W|YGR056W|YDL044C|YDL090C|YDR268W|YBR278W|YNL025C|YLR226W|YNL136W|YMR058W|YOR096W|YCR003W|YPR065W|YJR063W|YNL073W|YPL013C|YLR382C|YGL226W|YHR021C|YDR359C|YCL001W-A|YDL106C|YER164W|YDR264C|YCR081W	RAD52|RAD18|SWS2|MEF1|YAF9|RPS9B|RSC1|MTF2|RAM1|MSW1|DPB3|SSN8|BUR2|EAF7|FET3|RPS7A|MRPL32|ROX1|RPA12|MSK1|MRPS16|NAM2|MTC3|RPS27B|EAF1|YCL001W-A|PHO2|CHD1|AKR1|SRB8
42173	0.0015668	0.04399	2	4	73	4439	regulation of sporulation resulting in formation of a cellular spore	YGR056W|YNL081C	RSC1|SWS2
43170	0.00052188	0.029747	46	1926	73	4439	macromolecule metabolic process	YCR034W|YML032C|YCR066W|YDR074W|YNL081C|YMR224C|YPR131C|YLR069C|YHR205W|YNL107W|YBR189W|YGR056W|YDL044C|YDR268W|YOR196C|YDL090C|YBR278W|YCR045C|YLR369W|YNL136W|YLR226W|YNL025C|YMR058W|YOR096W|YCR003W|YPR065W|YJR063W|YNL073W|YGR285C|YPL013C|YIL098C|YPL213W|YLR382C|YGL226W|YLR435W|YHR021C|YPL135W|YDR359C|YCL001W-A|YOR035C|YDL106C|YER164W|YJL046W|YDR264C|YIL097W|YCR081W	FEN1|RAD52|RAD18|TPS2|SWS2|MRE11|NAT3|MEF1|SCH9|YAF9|RPS9B|RSC1|MTF2|MSW1|LIP5|RAM1|DPB3|RRT12|SSQ1|EAF7|BUR2|SSN8|FET3|RPS7A|MRPL32|ROX1|RPA12|MSK1|ZUO1|MRPS16|FMC1|LEA1|NAM2|MTC3|TSR2|RPS27B|ISU1|EAF1|YCL001W-A|SHE4|PHO2|CHD1|AIM22|AKR1|FYV10|SRB8
43937	0.0015668	0.04399	2	4	73	4439	regulation of sporulation	YGR056W|YNL081C	RSC1|SWS2
44237	2.8471e-06	0.00075733	60	2512	73	4439	cellular metabolic process	YCR066W|YML032C|YDR148C|YHR205W|YNL107W|YGR056W|YKL181W|YOL071W|YDL044C|YDL090C|YIL040W|YNL025C|YCR003W|YPR065W|YDL142C|YJR063W|YNL073W|YMR205C|YPL013C|YJL121C|YGR285C|YLR435W|YBR185C|YGL226W|YLR382C|YHR021C|YBR298C|YPL135W|YDR359C|YJL046W|YDR264C|YCR081W|YCR034W|YNL081C|YDR074W|YLR069C|YPR131C|YMR224C|YOR136W|YEL029C|YBR189W|YLR260W|YOR196C|YDR268W|YBR278W|YLR369W|YFL018C|YLR226W|YNL136W|YMR058W…	RAD18|RAD52|KGD2|SCH9|YAF9|RSC1|PRS1|EMI5|MTF2|RAM1|APQ12|SSN8|MRPL32|ROX1|CRD1|RPA12|MSK1|PFK2|MRPS16|RPE1|ZUO1|TSR2|MBA1|MTC3|NAM2|RPS27B|MAL31|ISU1|EAF1|AIM22|AKR1|SRB8|FEN1|SWS2|TPS2|MEF1|NAT3|MRE11|IDH2|BUD16|RPS9B|LCB5|LIP5|MSW1|DPB3|SSQ1|LPD1|BUR2|EAF7|FET3|RPS7A|FMC1|LEA1|YCL001W-A|KGD1|SHE4|PHO2|CHD1|ATP18|FYV10
44238	2.2111e-05	0.0025207	57	2421	73	4439	primary metabolic process	YCR066W|YML032C|YHR205W|YNL107W|YGR056W|YKL181W|YDL044C|YDL090C|YIL040W|YNL025C|YCR003W|YPR065W|YDL142C|YJR063W|YNL073W|YMR205C|YPL013C|YJL121C|YGR285C|YLR435W|YGL226W|YLR382C|YBR298C|YHR021C|YPL135W|YDR359C|YJL046W|YDR264C|YCR081W|YCR034W|YNL081C|YDR074W|YLR069C|YPR131C|YMR224C|YOR136W|YBR189W|YLR260W|YOR196C|YDR268W|YBR278W|YLR369W|YCR045C|YFL018C|YLR226W|YNL136W|YMR058W|YOR096W|YIL098C|YPL213W…	RAD18|RAD52|SCH9|YAF9|RSC1|PRS1|MTF2|RAM1|APQ12|SSN8|MRPL32|ROX1|CRD1|RPA12|MSK1|PFK2|MRPS16|RPE1|ZUO1|TSR2|MTC3|NAM2|MAL31|RPS27B|ISU1|EAF1|AIM22|AKR1|SRB8|FEN1|SWS2|TPS2|MEF1|NAT3|MRE11|IDH2|RPS9B|LCB5|LIP5|MSW1|DPB3|SSQ1|RRT12|LPD1|BUR2|EAF7|FET3|RPS7A|FMC1|LEA1|YCL001W-A|KGD1|SHE4|PHO2|CHD1|ATP18|FYV10
44249	7.6688e-07	0.00052737	43	1385	73	4439	cellular biosynthetic process	YCR034W|YML032C|YCR066W|YDR074W|YNL081C|YLR069C|YHR205W|YOR136W|YEL029C|YNL107W|YBR189W|YGR056W|YKL181W|YDL044C|YDR268W|YOR196C|YDL090C|YBR278W|YLR369W|YFL018C|YNL136W|YLR226W|YNL025C|YMR058W|YOR096W|YCR003W|YPR065W|YDL142C|YJR063W|YNL073W|YJL121C|YPL013C|YLR382C|YGL226W|YHR021C|YPL135W|YDR359C|YCL001W-A|YDL106C|YER164W|YML081C-A|YDR264C|YCR081W	FEN1|RAD52|RAD18|TPS2|SWS2|MEF1|SCH9|IDH2|BUD16|YAF9|RPS9B|RSC1|PRS1|MTF2|MSW1|LIP5|RAM1|DPB3|SSQ1|LPD1|EAF7|BUR2|SSN8|FET3|RPS7A|MRPL32|ROX1|CRD1|RPA12|MSK1|RPE1|MRPS16|NAM2|MTC3|RPS27B|ISU1|EAF1|YCL001W-A|PHO2|CHD1|ATP18|AKR1|SRB8
44260	0.00044038	0.029747	45	1854	73	4439	cellular macromolecule metabolic process	YCR034W|YML032C|YCR066W|YDR074W|YNL081C|YMR224C|YPR131C|YLR069C|YHR205W|YNL107W|YBR189W|YGR056W|YDL044C|YDR268W|YOR196C|YDL090C|YBR278W|YLR369W|YNL136W|YLR226W|YNL025C|YMR058W|YOR096W|YCR003W|YPR065W|YJR063W|YNL073W|YGR285C|YPL013C|YIL098C|YPL213W|YLR382C|YGL226W|YLR435W|YHR021C|YPL135W|YDR359C|YCL001W-A|YOR035C|YDL106C|YER164W|YJL046W|YDR264C|YIL097W|YCR081W	FEN1|RAD52|RAD18|TPS2|SWS2|MRE11|NAT3|MEF1|SCH9|YAF9|RPS9B|RSC1|MTF2|MSW1|LIP5|RAM1|DPB3|SSQ1|EAF7|BUR2|SSN8|FET3|RPS7A|MRPL32|ROX1|RPA12|MSK1|ZUO1|MRPS16|FMC1|LEA1|NAM2|MTC3|TSR2|RPS27B|ISU1|EAF1|YCL001W-A|SHE4|PHO2|CHD1|AIM22|AKR1|FYV10|SRB8
45595	0.0015668	0.04399	2	4	73	4439	regulation of cell differentiation	YGR056W|YNL081C	RSC1|SWS2
46356	0.0010225	0.04399	4	28	73	4439	acetyl-CoA catabolic process	YOL071W|YDR148C|YOR136W|YIL125W	EMI5|KGD2|IDH2|KGD1
51186	0.0013668	0.04399	9	165	73	4439	cofactor metabolic process	YOL071W|YJL121C|YDR148C|YOR196C|YLR369W|YOR136W|YPL135W|YEL029C|YIL125W	EMI5|RPE1|KGD2|LIP5|SSQ1|IDH2|ISU1|BUD16|KGD1
51187	0.0019206	0.047057	4	33	73	4439	cofactor catabolic process	YOL071W|YDR148C|YOR136W|YIL125W	EMI5|KGD2|IDH2|KGD1
55072	0.0017089	0.04399	4	32	73	4439	iron ion homeostasis	YER145C|YLR369W|YPL135W|YMR058W	FTR1|SSQ1|ISU1|FET3
90304	0.00061289	0.032606	26	848	73	4439	nucleic acid metabolic process	YML032C|YCR066W|YMR224C|YNL107W|YBR189W|YGR056W|YDL044C|YDR268W|YBR278W|YNL025C|YLR226W|YNL136W|YOR096W|YPR065W|YJR063W|YNL073W|YLR435W|YLR382C|YPL213W|YHR021C|YPL135W|YDR359C|YOR035C|YDL106C|YER164W|YCR081W	RAD52|RAD18|MRE11|YAF9|RPS9B|RSC1|MTF2|MSW1|DPB3|SSN8|BUR2|EAF7|RPS7A|ROX1|RPA12|MSK1|TSR2|NAM2|LEA1|RPS27B|ISU1|EAF1|SHE4|PHO2|CHD1|SRB8
No annotations were retrieved for the following entities:
YBR277C
YCR064C
YCR087W
YML010W-A
YML090W
YOR135C
