# Supplementary material for: A functional screen for copper homeostasis genes identifies a pharmacologically tractable cellular system
Source: BMC Genomics. 2014 Apr 5;15:263. doi: 10.1186/1471-2164-15-263 (PMC4023593; doi:10.1186/1471-2164-15-263)
Supplement: Additional file 2: Tables S1 — A summary of the strains and their Copper Response Scores, Tables S2. Significantly enriched Gene Ontology categories among the 79 strains in which Cu’s positive effect on respiratory growth was quantitatively reduced, Tables S3. Significantly enriched Gene Ontology categories among the 105 strains in which Cu’s positive effects were substantively greater than other strains in the pool, Tables S4. 151 human orthologs of 81 yeast genes identified in this study. [file 1471-2164-15-263-S2.zip › Table.S3.xlsx]

## Sheet: enhanced response
GO-ID	p-value	corr p-value	x	n	X	N	Description	Genes in test set (systematic names)	Genes in test set (standard names)
6091	0.0042282	0.023999	11	211	93	4439	generation of precursor metabolites and energy	YGR183C|YOR332W|YEL027W|YBR127C|YMR054W|YDL185W|YPR036W|YGR020C|YPL234C|YLR447C|YHR026W	QCR9|VMA4|VMA3|VMA2|STV1|VMA1|VMA13|VMA7|VMA11|VMA6|VMA16
6119	2.8373e-09	3.3448e-08	11	49	93	4439	oxidative phosphorylation	YGR183C|YOR332W|YEL027W|YBR127C|YMR054W|YDL185W|YPR036W|YGR020C|YPL234C|YLR447C|YHR026W	QCR9|VMA4|VMA3|VMA2|STV1|VMA1|VMA13|VMA7|VMA11|VMA6|VMA16
6139	0.00051392	0.0037956	36	1030	93	4439	nucleobase, nucleoside, nucleotide and nucleic acid metabolic process	YGR104C|YML051W|YGR183C|YDR270W|YGL071W|YJR033C|YLR039C|YHR191C|YLR447C|YHL020C|YHR026W|YDR448W|YDL160C|YMR054W|YDR176W|YDL185W|YGR252W|YOL051W|YHR187W|YDR226W|YGR020C|YOR332W|YEL027W|YDR540C|YDR138W|YLR038C|YHR041C|YMR021C|YLR055C|YPL234C|YGL025C|YDR202C|YBR127C|YDL115C|YPR036W|YBL021C	SRB5|GAL80|QCR9|CCC2|AFT1|RAV1|RIC1|CTF8|VMA6|OPI1|VMA16|ADA2|DHH1|STV1|NGG1|VMA1|GCN5|GAL11|IKI1|ADK1|VMA7|VMA4|VMA3|IRC4|HPR1|COX12|SRB2|MAC1|SPT8|VMA11|PGD1|RAV2|VMA2|IWR1|VMA13|HAP3
6163	2.6107e-09	3.1379e-08	12	61	93	4439	purine nucleotide metabolic process	YOR332W|YEL027W|YBR127C|YMR054W|YDL185W|YDR270W|YPR036W|YGR020C|YDR226W|YPL234C|YLR447C|YHR026W	VMA4|VMA3|VMA2|STV1|VMA1|CCC2|VMA13|VMA7|ADK1|VMA11|VMA6|VMA16
6164	2.1333e-09	2.6154e-08	12	60	93	4439	purine nucleotide biosynthetic process	YOR332W|YEL027W|YBR127C|YMR054W|YDL185W|YDR270W|YPR036W|YGR020C|YDR226W|YPL234C|YLR447C|YHR026W	VMA4|VMA3|VMA2|STV1|VMA1|CCC2|VMA13|VMA7|ADK1|VMA11|VMA6|VMA16
6350	0.0019103	0.012728	17	379	93	4439	transcription	YGR104C|YML051W|YDR138W|YGL071W|YLR039C|YMR021C|YHR041C|YLR055C|YGL025C|YHL020C|YDR448W|YDR176W|YDL115C|YGR252W|YOL051W|YHR187W|YBL021C	SRB5|GAL80|HPR1|AFT1|RIC1|MAC1|SRB2|SPT8|PGD1|OPI1|ADA2|NGG1|IWR1|GCN5|GAL11|IKI1|HAP3
6355	0.0029762	0.018428	16	361	93	4439	regulation of transcription, DNA-dependent	YGR104C|YML051W|YGL071W|YIR033W|YMR021C|YHR041C|YLR055C|YGL025C|YPL002C|YHL020C|YDR448W|YKR019C|YGR252W|YOL051W|YHR187W|YBL021C	SRB5|GAL80|AFT1|MGA2|MAC1|SRB2|SPT8|PGD1|SNF8|OPI1|ADA2|IRS4|GCN5|GAL11|IKI1|HAP3
6357	0.00044417	0.0033614	13	214	93	4439	regulation of transcription from RNA polymerase II promoter	YGR104C|YGL071W|YIR033W|YMR021C|YHR041C|YLR055C|YGL025C|YPL002C|YHL020C|YDR448W|YGR252W|YOL051W|YHR187W	SRB5|AFT1|MGA2|MAC1|SRB2|SPT8|PGD1|SNF8|OPI1|ADA2|GCN5|GAL11|IKI1
6366	0.0070094	0.037691	6	82	93	4439	transcription from RNA polymerase II promoter	YGR104C|YDR138W|YDL115C|YOL051W|YHR041C|YGL025C	SRB5|HPR1|IWR1|GAL11|SRB2|PGD1
6473	0.00092946	0.0064745	5	37	93	4439	protein amino acid acetylation	YEL053C|YDR176W|YGR252W|YPR051W|YLR055C	MAK10|NGG1|GCN5|MAK3|SPT8
6753	2.4066e-07	2.4588e-06	16	167	93	4439	nucleoside phosphate metabolic process	YOR332W|YGR183C|YEL027W|YLR038C|YDR270W|YJR033C|YPL234C|YLR447C|YHR026W|YDR202C|YBR127C|YMR054W|YDL185W|YPR036W|YDR226W|YGR020C	VMA4|QCR9|VMA3|COX12|CCC2|RAV1|VMA11|VMA6|VMA16|RAV2|VMA2|STV1|VMA1|VMA13|ADK1|VMA7
6754	1.0231e-10	1.8445e-09	11	37	93	4439	ATP biosynthetic process	YOR332W|YEL027W|YBR127C|YMR054W|YDL185W|YDR270W|YPR036W|YGR020C|YPL234C|YLR447C|YHR026W	VMA4|VMA3|VMA2|STV1|VMA1|CCC2|VMA13|VMA7|VMA11|VMA6|VMA16
6793	0.0038236	0.022537	12	239	93	4439	phosphorus metabolic process	YGR183C|YOR332W|YEL027W|YBR127C|YMR054W|YDL185W|YLR038C|YPR036W|YGR020C|YPL234C|YLR447C|YHR026W	QCR9|VMA4|VMA3|VMA2|STV1|VMA1|COX12|VMA13|VMA7|VMA11|VMA6|VMA16
6796	0.009392	0.04643	11	235	93	4439	phosphate metabolic process	YGR183C|YOR332W|YEL027W|YBR127C|YMR054W|YDL185W|YPR036W|YGR020C|YPL234C|YLR447C|YHR026W	QCR9|VMA4|VMA3|VMA2|STV1|VMA1|VMA13|VMA7|VMA11|VMA6|VMA16
6810	1.482e-14	5.3438e-13	54	963	93	4439	transport	YBR164C|YGR183C|YJL024C|YER031C|YGL223C|YDR137W|YLR039C|YML071C|YJR040W|YDL185W|YBR288C|YDR456W|YOR332W|YDR138W|YOR127W|YCR094W|YPL234C|YDR202C|YLR396C|YGL005C|YGR261C|YPL051W|YPR036W|YJL204C|YLR148W|YNL259C|YPL195W|YDR270W|YJR033C|YDL077C|YGL071W|YLR447C|YPL002C|YJL004C|YHR026W|YDL160C|YMR054W|YDR495C|YGR020C|YJL029C|YPL259C|YJL117W|YDR484W|YEL027W|YGL046W|YPR124W|YLR038C|YNL041C|YLR262C|YNL051W…	ARL1|QCR9|APS3|YPT31|COG1|RGP1|RIC1|COG8|GEF1|VMA1|APM3|NHX1|VMA4|HPR1|RGA1|CDC50|VMA11|RAV2|VPS33|COG7|APL6|ARL3|VMA13|RCY1|PEP3|ATX1|APL5|CCC2|RAV1|VAM6|AFT1|VMA6|SNF8|SYS1|VMA16|DHH1|STV1|VPS3|VMA7|VPS53|APM1|PHO86|VPS52|VMA3|NA|CTR1|COX12|COG6|YPT6|COG5|VMA2|APS1|VPS20|APL2
6811	6.0709e-09	6.7663e-08	19	188	93	4439	ion transport	YOR332W|YGR183C|YEL027W|YPR124W|YLR038C|YDR270W|YGL071W|YPL234C|YLR447C|YHR026W|YJR040W|YBR127C|YMR054W|YDL185W|YPR036W|YGR020C|YJL117W|YDR456W|YNL259C	VMA4|QCR9|VMA3|CTR1|COX12|CCC2|AFT1|VMA11|VMA6|VMA16|GEF1|VMA2|STV1|VMA1|VMA13|VMA7|PHO86|NHX1|ATX1
6812	1.8602e-08	2.0363e-07	15	121	93	4439	cation transport	YOR332W|YEL027W|YPR124W|YDR270W|YGL071W|YPL234C|YLR447C|YHR026W|YBR127C|YMR054W|YDL185W|YPR036W|YGR020C|YDR456W|YNL259C	VMA4|VMA3|CTR1|CCC2|AFT1|VMA11|VMA6|VMA16|VMA2|STV1|VMA1|VMA13|VMA7|NHX1|ATX1
6818	1.1908e-09	1.5207e-08	10	35	93	4439	hydrogen transport	YOR332W|YEL027W|YBR127C|YMR054W|YDL185W|YPR036W|YGR020C|YPL234C|YLR447C|YHR026W	VMA4|VMA3|VMA2|STV1|VMA1|VMA13|VMA7|VMA11|VMA6|VMA16
6825	0.0021867	0.01426	3	13	93	4439	copper ion transport	YPR124W|YDR270W|YNL259C	CTR1|CCC2|ATX1
6873	4.1453e-15	2.31e-13	21	113	93	4439	cellular ion homeostasis	YOR332W|YEL027W|YDR493W|YDR270W|YJR033C|YMR021C|YPL234C|YLR447C|YHR026W|YJR040W|YDR202C|YBR127C|YKL119C|YMR054W|YDL185W|YDR495C|YPR036W|YGR020C|YHR194W|YDR456W|YNL259C	VMA4|VMA3|MZM1|CCC2|RAV1|MAC1|VMA11|VMA6|VMA16|GEF1|RAV2|VMA2|VPH2|STV1|VMA1|VPS3|VMA13|VMA7|MDM31|NHX1|ATX1
6879	0.0041439	0.023876	4	32	93	4439	cellular iron ion homeostasis	YEL027W|YDR270W|YNL259C|YJR040W	VMA3|CCC2|ATX1|GEF1
6885	1.2544e-18	1.2816e-16	15	29	93	4439	regulation of pH	YOR332W|YEL027W|YJR033C|YPL234C|YLR447C|YHR026W|YDR202C|YBR127C|YMR054W|YKL119C|YDL185W|YDR495C|YPR036W|YGR020C|YDR456W	VMA4|VMA3|RAV1|VMA11|VMA6|VMA16|RAV2|VMA2|STV1|VPH2|VMA1|VPS3|VMA13|VMA7|NHX1
6886	5.2775e-07	5.1351e-06	18	223	93	4439	intracellular protein transport	YBR164C|YEL027W|YJL024C|YPL195W|YLR039C|YLR262C|YCR094W|YJL004C|YPL002C|YLR396C|YGR261C|YDR495C|YLR170C|YPL051W|YBR288C|YPL259C|YKL135C|YLR148W	ARL1|VMA3|APS3|APL5|RIC1|YPT6|CDC50|SYS1|SNF8|VPS33|APL6|VPS3|APS1|ARL3|APM3|APM1|APL2|PEP3
6887	0.0046408	0.026099	4	33	93	4439	exocytosis	YLR396C|YER031C|YJL204C|YLR148W	VPS33|YPT31|RCY1|PEP3
6891	2.556e-06	2.3386e-05	5	12	93	4439	intra-Golgi vesicle-mediated transport	YNL051W|YGL005C|YGL223C|YNL041C|YML071C	COG5|COG7|COG1|COG6|COG8
6892	5.5293e-12	1.4123e-10	14	58	93	4439	post-Golgi vesicle-mediated transport	YBR164C|YJL024C|YPL195W|YJL004C|YLR396C|YGR261C|YLR170C|YPL051W|YJL029C|YBR288C|YPL259C|YDR484W|YKL135C|YLR148W	ARL1|APS3|APL5|SYS1|VPS33|APL6|APS1|ARL3|VPS53|APM3|APM1|VPS52|APL2|PEP3
6893	0.0078387	0.04107	3	20	93	4439	Golgi to plasma membrane transport	YBR164C|YPL051W|YJL004C	ARL1|ARL3|SYS1
6896	2.5182e-11	5.5131e-10	10	25	93	4439	Golgi to vacuole transport	YLR396C|YJL024C|YPL195W|YGR261C|YLR170C|YJL029C|YBR288C|YPL259C|YDR484W|YKL135C	VPS33|APS3|APL5|APL6|APS1|VPS53|APM3|APM1|VPS52|APL2
6904	0.0041676	0.023876	2	5	93	4439	vesicle docking involved in exocytosis	YLR396C|YLR148W	VPS33|PEP3
7033	0.0036471	0.021706	5	50	93	4439	vacuole organization	YLR396C|YEL027W|YDR495C|YDL077C|YLR148W	VPS33|VMA3|VPS3|VAM6|PEP3
7034	1.252e-10	2.1319e-09	17	116	93	4439	vacuolar transport	YBR164C|YEL027W|YJL024C|YPL195W|YLR447C|YPL002C|YLR396C|YGR261C|YDR495C|YLR170C|YMR077C|YJL029C|YBR288C|YPL259C|YDR484W|YKL135C|YLR148W	ARL1|VMA3|APS3|APL5|VMA6|SNF8|VPS33|APL6|VPS3|APS1|VPS20|VPS53|APM3|APM1|VPS52|APL2|PEP3
7035	5.6519e-20	1.1549e-17	15	25	93	4439	vacuolar acidification	YOR332W|YEL027W|YJR033C|YPL234C|YLR447C|YHR026W|YDR202C|YBR127C|YMR054W|YKL119C|YDL185W|YDR495C|YPR036W|YGR020C|YDR456W	VMA4|VMA3|RAV1|VMA11|VMA6|VMA16|RAV2|VMA2|STV1|VPH2|VMA1|VPS3|VMA13|VMA7|NHX1
8104	6.3394e-12	1.5544e-10	33	428	93	4439	protein localization	YBR164C|YJL024C|YPL195W|YER031C|YGL223C|YDL077C|YJR033C|YLR039C|YPL002C|YJL004C|YHL020C|YML071C|YMR054W|YDR495C|YJL029C|YBR288C|YPL259C|YDR484W|YEL027W|YNL041C|YLR262C|YCR094W|YNL051W|YDR202C|YLR396C|YGL005C|YGR261C|YLR170C|YMR077C|YPL051W|YJL204C|YKL135C|YLR148W	ARL1|APS3|APL5|YPT31|COG1|VAM6|RAV1|RIC1|SNF8|SYS1|OPI1|COG8|STV1|VPS3|VPS53|APM3|APM1|VPS52|VMA3|COG6|YPT6|CDC50|COG5|RAV2|VPS33|COG7|APL6|APS1|VPS20|ARL3|RCY1|APL2|PEP3
9117	2.4066e-07	2.4588e-06	16	167	93	4439	nucleotide metabolic process	YOR332W|YGR183C|YEL027W|YLR038C|YDR270W|YJR033C|YPL234C|YLR447C|YHR026W|YDR202C|YBR127C|YMR054W|YDL185W|YPR036W|YDR226W|YGR020C	VMA4|QCR9|VMA3|COX12|CCC2|RAV1|VMA11|VMA6|VMA16|RAV2|VMA2|STV1|VMA1|VMA13|ADK1|VMA7
9141	1.0588e-09	1.3809e-08	11	45	93	4439	nucleoside triphosphate metabolic process	YOR332W|YEL027W|YBR127C|YMR054W|YDL185W|YDR270W|YPR036W|YGR020C|YPL234C|YLR447C|YHR026W	VMA4|VMA3|VMA2|STV1|VMA1|CCC2|VMA13|VMA7|VMA11|VMA6|VMA16
9142	3.5297e-10	5.0319e-09	11	41	93	4439	nucleoside triphosphate biosynthetic process	YOR332W|YEL027W|YBR127C|YMR054W|YDL185W|YDR270W|YPR036W|YGR020C|YPL234C|YLR447C|YHR026W	VMA4|VMA3|VMA2|STV1|VMA1|CCC2|VMA13|VMA7|VMA11|VMA6|VMA16
9144	1.9379e-10	2.9698e-09	11	39	93	4439	purine nucleoside triphosphate metabolic process	YOR332W|YEL027W|YBR127C|YMR054W|YDL185W|YDR270W|YPR036W|YGR020C|YPL234C|YLR447C|YHR026W	VMA4|VMA3|VMA2|STV1|VMA1|CCC2|VMA13|VMA7|VMA11|VMA6|VMA16
9145	1.9379e-10	2.9698e-09	11	39	93	4439	purine nucleoside triphosphate biosynthetic process	YOR332W|YEL027W|YBR127C|YMR054W|YDL185W|YDR270W|YPR036W|YGR020C|YPL234C|YLR447C|YHR026W	VMA4|VMA3|VMA2|STV1|VMA1|CCC2|VMA13|VMA7|VMA11|VMA6|VMA16
9150	7.2858e-10	9.9249e-09	12	55	93	4439	purine ribonucleotide metabolic process	YOR332W|YEL027W|YBR127C|YMR054W|YDL185W|YDR270W|YPR036W|YGR020C|YDR226W|YPL234C|YLR447C|YHR026W	VMA4|VMA3|VMA2|STV1|VMA1|CCC2|VMA13|VMA7|ADK1|VMA11|VMA6|VMA16
9152	7.2858e-10	9.9249e-09	12	55	93	4439	purine ribonucleotide biosynthetic process	YOR332W|YEL027W|YBR127C|YMR054W|YDL185W|YDR270W|YPR036W|YGR020C|YDR226W|YPL234C|YLR447C|YHR026W	VMA4|VMA3|VMA2|STV1|VMA1|CCC2|VMA13|VMA7|ADK1|VMA11|VMA6|VMA16
9165	4.0645e-07	4.0186e-06	12	94	93	4439	nucleotide biosynthetic process	YOR332W|YEL027W|YBR127C|YMR054W|YDL185W|YDR270W|YPR036W|YGR020C|YDR226W|YPL234C|YLR447C|YHR026W	VMA4|VMA3|VMA2|STV1|VMA1|CCC2|VMA13|VMA7|ADK1|VMA11|VMA6|VMA16
9199	3.5297e-10	5.0319e-09	11	41	93	4439	ribonucleoside triphosphate metabolic process	YOR332W|YEL027W|YBR127C|YMR054W|YDL185W|YDR270W|YPR036W|YGR020C|YPL234C|YLR447C|YHR026W	VMA4|VMA3|VMA2|STV1|VMA1|CCC2|VMA13|VMA7|VMA11|VMA6|VMA16
9201	3.5297e-10	5.0319e-09	11	41	93	4439	ribonucleoside triphosphate biosynthetic process	YOR332W|YEL027W|YBR127C|YMR054W|YDL185W|YDR270W|YPR036W|YGR020C|YPL234C|YLR447C|YHR026W	VMA4|VMA3|VMA2|STV1|VMA1|CCC2|VMA13|VMA7|VMA11|VMA6|VMA16
9205	1.9379e-10	2.9698e-09	11	39	93	4439	purine ribonucleoside triphosphate metabolic process	YOR332W|YEL027W|YBR127C|YMR054W|YDL185W|YDR270W|YPR036W|YGR020C|YPL234C|YLR447C|YHR026W	VMA4|VMA3|VMA2|STV1|VMA1|CCC2|VMA13|VMA7|VMA11|VMA6|VMA16
9206	1.9379e-10	2.9698e-09	11	39	93	4439	purine ribonucleoside triphosphate biosynthetic process	YOR332W|YEL027W|YBR127C|YMR054W|YDL185W|YDR270W|YPR036W|YGR020C|YPL234C|YLR447C|YHR026W	VMA4|VMA3|VMA2|STV1|VMA1|CCC2|VMA13|VMA7|VMA11|VMA6|VMA16
9259	3.8643e-09	4.3867e-08	12	63	93	4439	ribonucleotide metabolic process	YOR332W|YEL027W|YBR127C|YMR054W|YDL185W|YDR270W|YPR036W|YGR020C|YDR226W|YPL234C|YLR447C|YHR026W	VMA4|VMA3|VMA2|STV1|VMA1|CCC2|VMA13|VMA7|ADK1|VMA11|VMA6|VMA16
9260	3.8643e-09	4.3867e-08	12	63	93	4439	ribonucleotide biosynthetic process	YOR332W|YEL027W|YBR127C|YMR054W|YDL185W|YDR270W|YPR036W|YGR020C|YDR226W|YPL234C|YLR447C|YHR026W	VMA4|VMA3|VMA2|STV1|VMA1|CCC2|VMA13|VMA7|ADK1|VMA11|VMA6|VMA16
9891	0.0077564	0.040988	9	167	93	4439	positive regulation of biosynthetic process	YDR448W|YML051W|YDR176W|YGR252W|YGL071W|YIR033W|YLR055C|YMR021C|YHL020C	ADA2|GAL80|NGG1|GCN5|AFT1|MGA2|SPT8|MAC1|OPI1
9987	4.3002e-05	0.00036611	86	3396	93	4439	cellular process	YBR164C|YGR104C|YML051W|YGR183C|YJL024C|YEL053C|YGL223C|YER031C|YDR137W|YLR039C|YMR123W|YHL020C|YML071C|YJR040W|YDR176W|YDL185W|YGR252W|YHR187W|YBR288C|YDR456W|YHR194W|YJR073C|YOR332W|YDR493W|YDR138W|YPR051W|YHR041C|YMR021C|YPL234C|YCR094W|YGL025C|YOR127W|YDR202C|YGL005C|YLR396C|YGR261C|YPR036W|YPL051W|YJL204C|YBL021C|YNL259C|YLR148W|YPL195W|YHR141C|YDR270W|YGL071W|YDL077C|YJR033C|YIR033W|YHR191C…	ARL1|SRB5|GAL80|QCR9|APS3|MAK10|COG1|YPT31|RGP1|RIC1|PKR1|OPI1|COG8|GEF1|NGG1|VMA1|GCN5|IKI1|APM3|NHX1|MDM31|OPI3|VMA4|MZM1|HPR1|MAK3|SRB2|MAC1|VMA11|CDC50|PGD1|RGA1|RAV2|COG7|VPS33|APL6|VMA13|ARL3|RCY1|HAP3|ATX1|PEP3|APL5|RPL42B|CCC2|AFT1|VAM6|RAV1|MGA2|CTF8|VMA6|SYS1|SNF8|VMA16|ADA2|DHH1|VPH2|STV1|VPS3|GAL11|VPS53|ADK1|VMA7|APM1|VPS52|PHO86|ERG24|VMA3|IRC4|HFA1|NA|CTR1|COX12|SPT8|COG6|YPT6|VMA2…
10468	0.0086049	0.043488	22	626	93	4439	regulation of gene expression	YGR104C|YML051W|YDR138W|YGL071W|YLR039C|YIR033W|YMR021C|YHR041C|YLR055C|YGL025C|YPL002C|YHL020C|YDR448W|YDL160C|YDR176W|YMR116C|YKR019C|YDL115C|YGR252W|YOL051W|YHR187W|YBL021C	SRB5|GAL80|HPR1|AFT1|RIC1|MGA2|MAC1|SRB2|SPT8|PGD1|SNF8|OPI1|ADA2|DHH1|NGG1|ASC1|IRS4|IWR1|GCN5|GAL11|IKI1|HAP3
10557	0.0058908	0.032532	9	160	93	4439	positive regulation of macromolecule biosynthetic process	YDR448W|YML051W|YDR176W|YGR252W|YGL071W|YIR033W|YLR055C|YMR021C|YHL020C	ADA2|GAL80|NGG1|GCN5|AFT1|MGA2|SPT8|MAC1|OPI1
10604	0.0090089	0.044898	9	171	93	4439	positive regulation of macromolecule metabolic process	YDR448W|YML051W|YDR176W|YGR252W|YGL071W|YIR033W|YLR055C|YMR021C|YHL020C	ADA2|GAL80|NGG1|GCN5|AFT1|MGA2|SPT8|MAC1|OPI1
10628	0.0024145	0.015418	9	140	93	4439	positive regulation of gene expression	YDR448W|YML051W|YDR176W|YGR252W|YGL071W|YIR033W|YLR055C|YMR021C|YHL020C	ADA2|GAL80|NGG1|GCN5|AFT1|MGA2|SPT8|MAC1|OPI1
15031	1.0078e-12	2.6861e-11	31	352	93	4439	protein transport	YBR164C|YJL024C|YPL195W|YER031C|YGL223C|YDL077C|YJR033C|YLR039C|YPL002C|YJL004C|YML071C|YDR495C|YJL029C|YBR288C|YPL259C|YDR484W|YEL027W|YNL041C|YLR262C|YCR094W|YNL051W|YDR202C|YLR396C|YGL005C|YGR261C|YLR170C|YMR077C|YPL051W|YJL204C|YKL135C|YLR148W	ARL1|APS3|APL5|YPT31|COG1|VAM6|RAV1|RIC1|SNF8|SYS1|COG8|VPS3|VPS53|APM3|APM1|VPS52|VMA3|COG6|YPT6|CDC50|COG5|RAV2|VPS33|COG7|APL6|APS1|VPS20|ARL3|RCY1|APL2|PEP3
15672	1.7554e-09	2.196e-08	11	47	93	4439	monovalent inorganic cation transport	YOR332W|YEL027W|YBR127C|YMR054W|YDL185W|YPR036W|YGR020C|YPL234C|YLR447C|YDR456W|YHR026W	VMA4|VMA3|VMA2|STV1|VMA1|VMA13|VMA7|VMA11|VMA6|NHX1|VMA16
15985	4.0223e-11	7.7958e-10	10	26	93	4439	energy coupled proton transport, down electrochemical gradient	YOR332W|YEL027W|YBR127C|YMR054W|YDL185W|YPR036W|YGR020C|YPL234C|YLR447C|YHR026W	VMA4|VMA3|VMA2|STV1|VMA1|VMA13|VMA7|VMA11|VMA6|VMA16
15986	4.0223e-11	7.7958e-10	10	26	93	4439	ATP synthesis coupled proton transport	YOR332W|YEL027W|YBR127C|YMR054W|YDL185W|YPR036W|YGR020C|YPL234C|YLR447C|YHR026W	VMA4|VMA3|VMA2|STV1|VMA1|VMA13|VMA7|VMA11|VMA6|VMA16
15992	8.653e-10	1.1531e-08	10	34	93	4439	proton transport	YOR332W|YEL027W|YBR127C|YMR054W|YDL185W|YPR036W|YGR020C|YPL234C|YLR447C|YHR026W	VMA4|VMA3|VMA2|STV1|VMA1|VMA13|VMA7|VMA11|VMA6|VMA16
16192	3.2944e-16	2.2439e-14	32	285	93	4439	vesicle-mediated transport	YBR164C|YJL024C|YPL195W|YER031C|YGL223C|YJR033C|YDR137W|YLR039C|YJL004C|YML071C|YMR054W|YJL029C|YBR288C|YPL259C|YDR484W|YJL117W|YDR456W|YEL027W|YGL046W|YNL041C|YLR262C|YCR094W|YNL051W|YGL005C|YLR396C|YGR261C|YLR170C|YMR077C|YPL051W|YJL204C|YKL135C|YLR148W	ARL1|APS3|APL5|YPT31|COG1|RAV1|RGP1|RIC1|SYS1|COG8|STV1|VPS53|APM3|APM1|VPS52|PHO86|NHX1|VMA3|NA|COG6|YPT6|CDC50|COG5|COG7|VPS33|APL6|APS1|VPS20|ARL3|RCY1|APL2|PEP3
16197	2.6959e-07	2.7091e-06	10	59	93	4439	endosome transport	YMR077C|YJR033C|YDR137W|YLR039C|YJL029C|YLR262C|YDR484W|YJL004C|YDR456W|YLR148W	VPS20|RAV1|RGP1|RIC1|VPS53|YPT6|VPS52|SYS1|NHX1|PEP3
16310	0.00067594	0.0048095	11	168	93	4439	phosphorylation	YGR183C|YOR332W|YEL027W|YBR127C|YMR054W|YDL185W|YPR036W|YGR020C|YPL234C|YLR447C|YHR026W	QCR9|VMA4|VMA3|VMA2|STV1|VMA1|VMA13|VMA7|VMA11|VMA6|VMA16
19219	0.0083183	0.043213	20	548	93	4439	regulation of nucleobase, nucleoside, nucleotide and nucleic acid metabolic process	YGR104C|YML051W|YDR138W|YGL071W|YLR039C|YIR033W|YMR021C|YHR041C|YLR055C|YGL025C|YPL002C|YHL020C|YDR448W|YDR176W|YKR019C|YDL115C|YGR252W|YOL051W|YHR187W|YBL021C	SRB5|GAL80|HPR1|AFT1|RIC1|MGA2|MAC1|SRB2|SPT8|PGD1|SNF8|OPI1|ADA2|NGG1|IRS4|IWR1|GCN5|GAL11|IKI1|HAP3
19725	4.1911e-13	1.1678e-11	21	141	93	4439	cellular homeostasis	YOR332W|YEL027W|YDR493W|YDR270W|YJR033C|YMR021C|YPL234C|YLR447C|YHR026W|YJR040W|YDR202C|YBR127C|YKL119C|YMR054W|YDL185W|YDR495C|YPR036W|YGR020C|YHR194W|YDR456W|YNL259C	VMA4|VMA3|MZM1|CCC2|RAV1|MAC1|VMA11|VMA6|VMA16|GEF1|RAV2|VMA2|VPH2|STV1|VMA1|VPS3|VMA13|VMA7|MDM31|NHX1|ATX1
22406	0.00096037	0.0066147	3	10	93	4439	membrane docking	YLR396C|YJL204C|YLR148W	VPS33|RCY1|PEP3
30003	6.8666e-15	3.5077e-13	20	102	93	4439	cellular cation homeostasis	YOR332W|YEL027W|YDR493W|YDR270W|YJR033C|YMR021C|YPL234C|YLR447C|YHR026W|YJR040W|YDR202C|YBR127C|YKL119C|YMR054W|YDL185W|YDR495C|YPR036W|YGR020C|YDR456W|YNL259C	VMA4|VMA3|MZM1|CCC2|RAV1|MAC1|VMA11|VMA6|VMA16|GEF1|RAV2|VMA2|VPH2|STV1|VMA1|VPS3|VMA13|VMA7|NHX1|ATX1
30004	2.7612e-17	2.418e-15	15	34	93	4439	cellular monovalent inorganic cation homeostasis	YOR332W|YEL027W|YJR033C|YPL234C|YLR447C|YHR026W|YDR202C|YBR127C|YMR054W|YKL119C|YDL185W|YDR495C|YPR036W|YGR020C|YDR456W	VMA4|VMA3|RAV1|VMA11|VMA6|VMA16|RAV2|VMA2|STV1|VPH2|VMA1|VPS3|VMA13|VMA7|NHX1
30005	0.00027151	0.0021068	7	62	93	4439	cellular di-, tri-valent inorganic cation homeostasis	YEL027W|YDR493W|YBR127C|YDR270W|YMR021C|YNL259C|YJR040W	VMA3|MZM1|VMA2|CCC2|MAC1|ATX1|GEF1
30641	1.3138e-19	1.6107e-17	15	26	93	4439	regulation of cellular pH	YOR332W|YEL027W|YJR033C|YPL234C|YLR447C|YHR026W|YDR202C|YBR127C|YMR054W|YKL119C|YDL185W|YDR495C|YPR036W|YGR020C|YDR456W	VMA4|VMA3|RAV1|VMA11|VMA6|VMA16|RAV2|VMA2|STV1|VPH2|VMA1|VPS3|VMA13|VMA7|NHX1
31328	0.0077564	0.040988	9	167	93	4439	positive regulation of cellular biosynthetic process	YDR448W|YML051W|YDR176W|YGR252W|YGL071W|YIR033W|YLR055C|YMR021C|YHL020C	ADA2|GAL80|NGG1|GCN5|AFT1|MGA2|SPT8|MAC1|OPI1
31338	0.00017015	0.0013545	3	6	93	4439	regulation of vesicle fusion	YLR396C|YDL077C|YLR148W	VPS33|VAM6|PEP3
32889	0.00068259	0.0048095	3	9	93	4439	regulation of vacuole fusion, non-autophagic	YLR396C|YDL077C|YLR148W	VPS33|VAM6|PEP3
32940	0.0084791	0.043314	4	39	93	4439	secretion by cell	YLR396C|YER031C|YJL204C|YLR148W	VPS33|YPT31|RCY1|PEP3
33036	3.991e-11	7.7958e-10	35	513	93	4439	macromolecule localization	YBR164C|YJL024C|YPL195W|YER031C|YGL223C|YDL077C|YJR033C|YLR039C|YPL002C|YJL004C|YHL020C|YML071C|YDL160C|YMR054W|YDR495C|YJL029C|YBR288C|YPL259C|YDR484W|YEL027W|YDR138W|YNL041C|YLR262C|YCR094W|YNL051W|YDR202C|YGL005C|YLR396C|YGR261C|YLR170C|YMR077C|YPL051W|YJL204C|YKL135C|YLR148W	ARL1|APS3|APL5|YPT31|COG1|VAM6|RAV1|RIC1|SNF8|SYS1|OPI1|COG8|DHH1|STV1|VPS3|VPS53|APM3|APM1|VPS52|VMA3|HPR1|COG6|YPT6|CDC50|COG5|RAV2|COG7|VPS33|APL6|APS1|VPS20|ARL3|RCY1|APL2|PEP3
34220	3.3092e-13	9.6596e-12	13	39	93	4439	ion transmembrane transport	YOR332W|YEL027W|YPR124W|YDR270W|YGL071W|YPL234C|YLR447C|YHR026W|YMR054W|YBR127C|YDL185W|YPR036W|YGR020C	VMA4|VMA3|CTR1|CCC2|AFT1|VMA11|VMA6|VMA16|STV1|VMA2|VMA1|VMA13|VMA7
34404	1.1151e-06	1.0516e-05	12	103	93	4439	nucleobase, nucleoside and nucleotide biosynthetic process	YOR332W|YEL027W|YBR127C|YMR054W|YDL185W|YDR270W|YPR036W|YGR020C|YDR226W|YPL234C|YLR447C|YHR026W	VMA4|VMA3|VMA2|STV1|VMA1|CCC2|VMA13|VMA7|ADK1|VMA11|VMA6|VMA16
34613	5.8606e-06	5.2832e-05	18	263	93	4439	cellular protein localization	YBR164C|YEL027W|YJL024C|YPL195W|YLR039C|YLR262C|YCR094W|YJL004C|YPL002C|YLR396C|YGR261C|YDR495C|YLR170C|YPL051W|YBR288C|YPL259C|YKL135C|YLR148W	ARL1|VMA3|APS3|APL5|RIC1|YPT6|CDC50|SYS1|SNF8|VPS33|APL6|VPS3|APS1|ARL3|APM3|APM1|APL2|PEP3
34641	0.0063245	0.034309	37	1220	93	4439	cellular nitrogen compound metabolic process	YGR104C|YML051W|YGR183C|YDR270W|YGL071W|YJR033C|YLR039C|YHR191C|YLR447C|YHL020C|YHR026W|YDR448W|YDL160C|YMR054W|YDR176W|YDL185W|YGR252W|YOL051W|YHR187W|YDR226W|YGR020C|YJR073C|YOR332W|YEL027W|YDR540C|YDR138W|YLR038C|YHR041C|YMR021C|YLR055C|YPL234C|YGL025C|YDR202C|YBR127C|YDL115C|YPR036W|YBL021C	SRB5|GAL80|QCR9|CCC2|AFT1|RAV1|RIC1|CTF8|VMA6|OPI1|VMA16|ADA2|DHH1|STV1|NGG1|VMA1|GCN5|GAL11|IKI1|ADK1|VMA7|OPI3|VMA4|VMA3|IRC4|HPR1|COX12|SRB2|MAC1|SPT8|VMA11|PGD1|RAV2|VMA2|IWR1|VMA13|HAP3
34654	1.1151e-06	1.0516e-05	12	103	93	4439	nucleobase, nucleoside, nucleotide and nucleic acid biosynthetic process	YOR332W|YEL027W|YBR127C|YMR054W|YDL185W|YDR270W|YPR036W|YGR020C|YDR226W|YPL234C|YLR447C|YHR026W	VMA4|VMA3|VMA2|STV1|VMA1|CCC2|VMA13|VMA7|ADK1|VMA11|VMA6|VMA16
35434	0.0061664	0.03375	2	6	93	4439	copper ion transmembrane transport	YPR124W|YDR270W	CTR1|CCC2
35542	0.00017015	0.0013545	3	6	93	4439	regulation of SNARE complex assembly	YLR396C|YDL077C|YLR148W	VPS33|VAM6|PEP3
42144	0.010274	0.049985	3	22	93	4439	vacuole fusion, non-autophagic	YLR396C|YDL077C|YLR148W	VPS33|VAM6|PEP3
42147	4.3805e-05	0.00036784	5	20	93	4439	retrograde transport, endosome to Golgi	YDR137W|YLR039C|YJL029C|YLR262C|YDR484W	RGP1|RIC1|VPS53|YPT6|VPS52
42592	4.0696e-11	7.7958e-10	23	217	93	4439	homeostatic process	YOR332W|YEL027W|YDR493W|YDR270W|YJR033C|YMR021C|YPL234C|YLR447C|YHR026W|YJR040W|YDR202C|YLR396C|YBR127C|YKL119C|YMR054W|YDL185W|YDR495C|YMR077C|YPR036W|YGR020C|YHR194W|YDR456W|YNL259C	VMA4|VMA3|MZM1|CCC2|RAV1|MAC1|VMA11|VMA6|VMA16|GEF1|RAV2|VPS33|VMA2|VPH2|STV1|VMA1|VPS3|VPS20|VMA13|VMA7|MDM31|NHX1|ATX1
43001	8.6385e-05	0.00070605	3	5	93	4439	Golgi to plasma membrane protein transport	YBR164C|YPL051W|YJL004C	ARL1|ARL3|SYS1
43254	5.6548e-05	0.00046843	5	21	93	4439	regulation of protein complex assembly	YDR202C|YLR396C|YDL077C|YJR033C|YLR148W	RAV2|VPS33|VAM6|RAV1|PEP3
43543	0.0025199	0.015925	5	46	93	4439	protein amino acid acylation	YEL053C|YDR176W|YGR252W|YPR051W|YLR055C	MAK10|NGG1|GCN5|MAK3|SPT8
44087	0.00028902	0.0022146	5	29	93	4439	regulation of cellular component biogenesis	YDR202C|YLR396C|YDL077C|YJR033C|YLR148W	RAV2|VPS33|VAM6|RAV1|PEP3
44088	0.00068259	0.0048095	3	9	93	4439	regulation of vacuole organization	YLR396C|YDL077C|YLR148W	VPS33|VAM6|PEP3
44249	0.010128	0.049668	40	1385	93	4439	cellular biosynthetic process	YGR104C|YML051W|YGR183C|YHR141C|YDR270W|YGL071W|YIR033W|YLR039C|YHR191C|YLR447C|YHL020C|YHR026W|YDR448W|YDL160C|YMR054W|YDR176W|YDL185W|YGR252W|YOL051W|YHR187W|YDR226W|YGR020C|YJR073C|YNL280C|YOR332W|YEL027W|YMR207C|YDR138W|YPR124W|YHR041C|YMR021C|YLR055C|YPL234C|YGL025C|YBR127C|YGR261C|YDL115C|YPR036W|YBL021C|YNL259C	SRB5|GAL80|QCR9|RPL42B|CCC2|AFT1|MGA2|RIC1|CTF8|VMA6|OPI1|VMA16|ADA2|DHH1|STV1|NGG1|VMA1|GCN5|GAL11|IKI1|ADK1|VMA7|OPI3|ERG24|VMA4|VMA3|HFA1|HPR1|CTR1|SRB2|MAC1|SPT8|VMA11|PGD1|VMA2|APL6|IWR1|VMA13|HAP3|ATX1
44271	0.0053204	0.029649	12	249	93	4439	cellular nitrogen compound biosynthetic process	YOR332W|YEL027W|YBR127C|YMR054W|YDL185W|YDR270W|YPR036W|YGR020C|YDR226W|YPL234C|YLR447C|YHR026W	VMA4|VMA3|VMA2|STV1|VMA1|CCC2|VMA13|VMA7|ADK1|VMA11|VMA6|VMA16
45184	2.119e-13	6.4946e-12	33	380	93	4439	establishment of protein localization	YBR164C|YJL024C|YPL195W|YER031C|YGL223C|YDL077C|YJR033C|YLR039C|YPL002C|YJL004C|YHL020C|YML071C|YMR054W|YDR495C|YJL029C|YBR288C|YPL259C|YDR484W|YEL027W|YNL041C|YLR262C|YCR094W|YNL051W|YDR202C|YLR396C|YGL005C|YGR261C|YLR170C|YMR077C|YPL051W|YJL204C|YKL135C|YLR148W	ARL1|APS3|APL5|YPT31|COG1|VAM6|RAV1|RIC1|SNF8|SYS1|OPI1|COG8|STV1|VPS3|VPS53|APM3|APM1|VPS52|VMA3|COG6|YPT6|CDC50|COG5|RAV2|VPS33|COG7|APL6|APS1|VPS20|ARL3|RCY1|APL2|PEP3
45449	0.0020371	0.013428	20	485	93	4439	regulation of transcription	YGR104C|YML051W|YDR138W|YGL071W|YLR039C|YIR033W|YMR021C|YHR041C|YLR055C|YGL025C|YPL002C|YHL020C|YDR448W|YDR176W|YKR019C|YDL115C|YGR252W|YOL051W|YHR187W|YBL021C	SRB5|GAL80|HPR1|AFT1|RIC1|MGA2|MAC1|SRB2|SPT8|PGD1|SNF8|OPI1|ADA2|NGG1|IRS4|IWR1|GCN5|GAL11|IKI1|HAP3
45851	5.6519e-20	1.1549e-17	15	25	93	4439	pH reduction	YOR332W|YEL027W|YJR033C|YPL234C|YLR447C|YHR026W|YDR202C|YBR127C|YMR054W|YKL119C|YDL185W|YDR495C|YPR036W|YGR020C|YDR456W	VMA4|VMA3|RAV1|VMA11|VMA6|VMA16|RAV2|VMA2|STV1|VPH2|VMA1|VPS3|VMA13|VMA7|NHX1
45935	0.0033641	0.020418	9	147	93	4439	positive regulation of nucleobase, nucleoside, nucleotide and nucleic acid metabolic process	YDR448W|YML051W|YDR176W|YGR252W|YGL071W|YIR033W|YLR055C|YMR021C|YHL020C	ADA2|GAL80|NGG1|GCN5|AFT1|MGA2|SPT8|MAC1|OPI1
45941	0.0022985	0.014831	9	139	93	4439	positive regulation of transcription	YDR448W|YML051W|YDR176W|YGR252W|YGL071W|YIR033W|YLR055C|YMR021C|YHL020C	ADA2|GAL80|NGG1|GCN5|AFT1|MGA2|SPT8|MAC1|OPI1
46034	1.0231e-10	1.8445e-09	11	37	93	4439	ATP metabolic process	YOR332W|YEL027W|YBR127C|YMR054W|YDL185W|YDR270W|YPR036W|YGR020C|YPL234C|YLR447C|YHR026W	VMA4|VMA3|VMA2|STV1|VMA1|CCC2|VMA13|VMA7|VMA11|VMA6|VMA16
46483	0.00047938	0.0035837	12	188	93	4439	heterocycle metabolic process	YOR332W|YEL027W|YBR127C|YMR054W|YDL185W|YDR270W|YPR036W|YGR020C|YDR226W|YPL234C|YLR447C|YHR026W	VMA4|VMA3|VMA2|STV1|VMA1|CCC2|VMA13|VMA7|ADK1|VMA11|VMA6|VMA16
46903	0.0084791	0.043314	4	39	93	4439	secretion	YLR396C|YER031C|YJL204C|YLR148W	VPS33|YPT31|RCY1|PEP3
46907	2.0776e-11	4.717e-10	32	420	93	4439	intracellular transport	YBR164C|YJL024C|YPL195W|YGL223C|YJR033C|YDR137W|YLR039C|YLR447C|YPL002C|YJL004C|YML071C|YDR495C|YJL029C|YBR288C|YPL259C|YDR484W|YJL117W|YDR456W|YEL027W|YDR138W|YNL041C|YLR262C|YCR094W|YNL051W|YLR396C|YGL005C|YGR261C|YLR170C|YMR077C|YPL051W|YKL135C|YLR148W	ARL1|APS3|APL5|COG1|RAV1|RGP1|RIC1|VMA6|SNF8|SYS1|COG8|VPS3|VPS53|APM3|APM1|VPS52|PHO86|NHX1|VMA3|HPR1|COG6|YPT6|CDC50|COG5|VPS33|COG7|APL6|APS1|VPS20|ARL3|APL2|PEP3
48193	1.8207e-13	5.8742e-12	20	120	93	4439	Golgi vesicle transport	YBR164C|YJL024C|YGL223C|YPL195W|YNL041C|YJL004C|YML071C|YNL051W|YGL005C|YLR396C|YGR261C|YLR170C|YPL051W|YJL029C|YBR288C|YPL259C|YDR484W|YJL117W|YKL135C|YLR148W	ARL1|APS3|COG1|APL5|COG6|SYS1|COG8|COG5|COG7|VPS33|APL6|APS1|ARL3|VPS53|APM3|APM1|VPS52|PHO86|APL2|PEP3
48278	0.00068259	0.0048095	3	9	93	4439	vesicle docking	YLR396C|YJL204C|YLR148W	VPS33|RCY1|PEP3
48878	1.0034e-14	4.3935e-13	23	148	93	4439	chemical homeostasis	YOR332W|YEL027W|YDR493W|YDR270W|YJR033C|YMR021C|YPL234C|YLR447C|YHR026W|YJR040W|YDR202C|YLR396C|YBR127C|YKL119C|YMR054W|YDL185W|YDR495C|YMR077C|YPR036W|YGR020C|YHR194W|YDR456W|YNL259C	VMA4|VMA3|MZM1|CCC2|RAV1|MAC1|VMA11|VMA6|VMA16|GEF1|RAV2|VPS33|VMA2|VPH2|STV1|VMA1|VPS3|VPS20|VMA13|VMA7|MDM31|NHX1|ATX1
50801	8.6087e-15	4.0593e-13	23	147	93	4439	ion homeostasis	YOR332W|YEL027W|YDR493W|YDR270W|YJR033C|YMR021C|YPL234C|YLR447C|YHR026W|YJR040W|YDR202C|YLR396C|YBR127C|YKL119C|YMR054W|YDL185W|YDR495C|YMR077C|YPR036W|YGR020C|YHR194W|YDR456W|YNL259C	VMA4|VMA3|MZM1|CCC2|RAV1|MAC1|VMA11|VMA6|VMA16|GEF1|RAV2|VPS33|VMA2|VPH2|STV1|VMA1|VPS3|VPS20|VMA13|VMA7|MDM31|NHX1|ATX1
51171	0.008655	0.043488	20	550	93	4439	regulation of nitrogen compound metabolic process	YGR104C|YML051W|YDR138W|YGL071W|YLR039C|YIR033W|YMR021C|YHR041C|YLR055C|YGL025C|YPL002C|YHL020C|YDR448W|YDR176W|YKR019C|YDL115C|YGR252W|YOL051W|YHR187W|YBL021C	SRB5|GAL80|HPR1|AFT1|RIC1|MGA2|MAC1|SRB2|SPT8|PGD1|SNF8|OPI1|ADA2|NGG1|IRS4|IWR1|GCN5|GAL11|IKI1|HAP3
51173	0.0033641	0.020418	9	147	93	4439	positive regulation of nitrogen compound metabolic process	YDR448W|YML051W|YDR176W|YGR252W|YGL071W|YIR033W|YLR055C|YMR021C|YHL020C	ADA2|GAL80|NGG1|GCN5|AFT1|MGA2|SPT8|MAC1|OPI1
51179	4.0357e-14	1.3744e-12	56	1058	93	4439	localization	YBR164C|YGR183C|YJL024C|YER031C|YGL223C|YDR137W|YLR039C|YHL020C|YML071C|YJR040W|YDL185W|YBR288C|YHR194W|YDR456W|YOR332W|YDR138W|YOR127W|YCR094W|YPL234C|YDR202C|YLR396C|YGL005C|YGR261C|YPL051W|YPR036W|YJL204C|YLR148W|YNL259C|YPL195W|YDR270W|YJR033C|YDL077C|YGL071W|YLR447C|YPL002C|YJL004C|YHR026W|YDL160C|YMR054W|YDR495C|YJL029C|YGR020C|YPL259C|YDR484W|YJL117W|YEL027W|YGL046W|YPR124W|YLR038C|YNL041C…	ARL1|QCR9|APS3|YPT31|COG1|RGP1|RIC1|OPI1|COG8|GEF1|VMA1|APM3|MDM31|NHX1|VMA4|HPR1|RGA1|CDC50|VMA11|RAV2|VPS33|COG7|APL6|ARL3|VMA13|RCY1|PEP3|ATX1|APL5|CCC2|RAV1|VAM6|AFT1|VMA6|SNF8|SYS1|VMA16|DHH1|STV1|VPS3|VPS53|VMA7|APM1|VPS52|PHO86|VMA3|NA|CTR1|COX12|COG6|YPT6|COG5|VMA2|APS1|VPS20|APL2
51234	1.1307e-14	4.6208e-13	55	993	93	4439	establishment of localization	YBR164C|YGR183C|YJL024C|YER031C|YGL223C|YDR137W|YLR039C|YHL020C|YML071C|YJR040W|YDL185W|YBR288C|YDR456W|YOR332W|YDR138W|YOR127W|YCR094W|YPL234C|YDR202C|YLR396C|YGL005C|YGR261C|YPL051W|YPR036W|YJL204C|YLR148W|YNL259C|YPL195W|YDR270W|YJR033C|YDL077C|YGL071W|YLR447C|YPL002C|YJL004C|YHR026W|YDL160C|YMR054W|YDR495C|YJL029C|YGR020C|YPL259C|YJL117W|YDR484W|YEL027W|YGL046W|YPR124W|YLR038C|YNL041C|YLR262C…	ARL1|QCR9|APS3|YPT31|COG1|RGP1|RIC1|OPI1|COG8|GEF1|VMA1|APM3|NHX1|VMA4|HPR1|RGA1|CDC50|VMA11|RAV2|VPS33|COG7|APL6|ARL3|VMA13|RCY1|PEP3|ATX1|APL5|CCC2|RAV1|VAM6|AFT1|VMA6|SNF8|SYS1|VMA16|DHH1|STV1|VPS3|VPS53|VMA7|APM1|PHO86|VPS52|VMA3|NA|CTR1|COX12|COG6|YPT6|COG5|VMA2|APS1|VPS20|APL2
51252	0.0035126	0.02111	16	367	93	4439	regulation of RNA metabolic process	YGR104C|YML051W|YGL071W|YIR033W|YMR021C|YHR041C|YLR055C|YGL025C|YPL002C|YHL020C|YDR448W|YKR019C|YGR252W|YOL051W|YHR187W|YBL021C	SRB5|GAL80|AFT1|MGA2|MAC1|SRB2|SPT8|PGD1|SNF8|OPI1|ADA2|IRS4|GCN5|GAL11|IKI1|HAP3
51452	5.6519e-20	1.1549e-17	15	25	93	4439	intracellular pH reduction	YOR332W|YEL027W|YJR033C|YPL234C|YLR447C|YHR026W|YDR202C|YBR127C|YMR054W|YKL119C|YDL185W|YDR495C|YPR036W|YGR020C|YDR456W	VMA4|VMA3|RAV1|VMA11|VMA6|VMA16|RAV2|VMA2|STV1|VPH2|VMA1|VPS3|VMA13|VMA7|NHX1
51453	1.3138e-19	1.6107e-17	15	26	93	4439	regulation of intracellular pH	YOR332W|YEL027W|YJR033C|YPL234C|YLR447C|YHR026W|YDR202C|YBR127C|YMR054W|YKL119C|YDL185W|YDR495C|YPR036W|YGR020C|YDR456W	VMA4|VMA3|RAV1|VMA11|VMA6|VMA16|RAV2|VMA2|STV1|VPH2|VMA1|VPS3|VMA13|VMA7|NHX1
51641	1.0741e-10	1.8812e-09	35	531	93	4439	cellular localization	YBR164C|YJL024C|YPL195W|YER031C|YGL223C|YJR033C|YDR137W|YLR039C|YLR447C|YJL004C|YPL002C|YML071C|YDR495C|YJL029C|YBR288C|YPL259C|YDR484W|YJL117W|YHR194W|YDR456W|YEL027W|YDR138W|YNL041C|YLR262C|YCR094W|YNL051W|YGL005C|YLR396C|YGR261C|YLR170C|YMR077C|YPL051W|YJL204C|YKL135C|YLR148W	ARL1|APS3|APL5|YPT31|COG1|RAV1|RGP1|RIC1|VMA6|SYS1|SNF8|COG8|VPS3|VPS53|APM3|APM1|VPS52|PHO86|MDM31|NHX1|VMA3|HPR1|COG6|YPT6|CDC50|COG5|COG7|VPS33|APL6|APS1|VPS20|ARL3|RCY1|APL2|PEP3
51649	9.5211e-12	2.2448e-10	34	461	93	4439	establishment of localization in cell	YBR164C|YJL024C|YPL195W|YER031C|YGL223C|YJR033C|YDR137W|YLR039C|YLR447C|YPL002C|YJL004C|YML071C|YDR495C|YJL029C|YBR288C|YPL259C|YDR484W|YJL117W|YDR456W|YEL027W|YDR138W|YNL041C|YLR262C|YCR094W|YNL051W|YGL005C|YLR396C|YGR261C|YLR170C|YMR077C|YPL051W|YJL204C|YKL135C|YLR148W	ARL1|APS3|APL5|YPT31|COG1|RAV1|RGP1|RIC1|VMA6|SNF8|SYS1|COG8|VPS3|VPS53|APM3|APM1|VPS52|PHO86|NHX1|VMA3|HPR1|COG6|YPT6|CDC50|COG5|COG7|VPS33|APL6|APS1|VPS20|ARL3|RCY1|APL2|PEP3
55066	0.00027151	0.0021068	7	62	93	4439	di-, tri-valent inorganic cation homeostasis	YEL027W|YDR493W|YBR127C|YDR270W|YMR021C|YNL259C|YJR040W	VMA3|MZM1|VMA2|CCC2|MAC1|ATX1|GEF1
55067	1.325e-16	1.0153e-14	15	37	93	4439	monovalent inorganic cation homeostasis	YOR332W|YEL027W|YJR033C|YPL234C|YLR447C|YHR026W|YDR202C|YBR127C|YMR054W|YKL119C|YDL185W|YDR495C|YPR036W|YGR020C|YDR456W	VMA4|VMA3|RAV1|VMA11|VMA6|VMA16|RAV2|VMA2|STV1|VPH2|VMA1|VPS3|VMA13|VMA7|NHX1
55072	0.0041439	0.023876	4	32	93	4439	iron ion homeostasis	YEL027W|YDR270W|YNL259C|YJR040W	VMA3|CCC2|ATX1|GEF1
55080	1.2418e-14	4.7577e-13	20	105	93	4439	cation homeostasis	YOR332W|YEL027W|YDR493W|YDR270W|YJR033C|YMR021C|YPL234C|YLR447C|YHR026W|YJR040W|YDR202C|YBR127C|YKL119C|YMR054W|YDL185W|YDR495C|YPR036W|YGR020C|YDR456W|YNL259C	VMA4|VMA3|MZM1|CCC2|RAV1|MAC1|VMA11|VMA6|VMA16|GEF1|RAV2|VMA2|VPH2|STV1|VMA1|VPS3|VMA13|VMA7|NHX1|ATX1
55082	4.1453e-15	2.31e-13	21	113	93	4439	cellular chemical homeostasis	YOR332W|YEL027W|YDR493W|YDR270W|YJR033C|YMR021C|YPL234C|YLR447C|YHR026W|YJR040W|YDR202C|YBR127C|YKL119C|YMR054W|YDL185W|YDR495C|YPR036W|YGR020C|YHR194W|YDR456W|YNL259C	VMA4|VMA3|MZM1|CCC2|RAV1|MAC1|VMA11|VMA6|VMA16|GEF1|RAV2|VMA2|VPH2|STV1|VMA1|VPS3|VMA13|VMA7|MDM31|NHX1|ATX1
55085	0.0014684	0.0098917	15	305	93	4439	transmembrane transport	YOR332W|YEL027W|YPR124W|YDR270W|YGL071W|YPL234C|YLR447C|YHR026W|YJR040W|YBR127C|YMR054W|YDL185W|YPR036W|YGR020C|YDR456W	VMA4|VMA3|CTR1|CCC2|AFT1|VMA11|VMA6|VMA16|GEF1|VMA2|STV1|VMA1|VMA13|VMA7|NHX1
55086	2.1374e-06	1.9852e-05	16	196	93	4439	nucleobase, nucleoside and nucleotide metabolic process	YOR332W|YGR183C|YEL027W|YLR038C|YDR270W|YJR033C|YPL234C|YLR447C|YHR026W|YDR202C|YBR127C|YMR054W|YDL185W|YPR036W|YDR226W|YGR020C	VMA4|QCR9|VMA3|COX12|CCC2|RAV1|VMA11|VMA6|VMA16|RAV2|VMA2|STV1|VMA1|VMA13|ADK1|VMA7
60627	0.0027411	0.017146	3	14	93	4439	regulation of vesicle-mediated transport	YLR396C|YDL077C|YLR148W	VPS33|VAM6|PEP3
65007	7.4159e-08	7.9753e-07	53	1352	93	4439	biological regulation	YBR164C|YGR104C|YML051W|YER031C|YLR039C|YHL020C|YJR040W|YMR154C|YDR176W|YDL185W|YGR252W|YHR187W|YHR194W|YDR456W|YOR332W|YDR493W|YDR138W|YHR041C|YMR021C|YOR127W|YGL025C|YPL234C|YDR202C|YLR396C|YPL051W|YPR036W|YBL021C|YLR148W|YNL259C|YDR270W|YJR033C|YDL077C|YGL071W|YIR033W|YLR447C|YPL002C|YHR026W|YDR448W|YDL160C|YMR054W|YKL119C|YDR495C|YOL051W|YGR020C|YJL117W|YEL027W|YLR055C|YLR262C|YBR127C|YMR116C…	ARL1|SRB5|GAL80|YPT31|RIC1|OPI1|GEF1|RIM13|NGG1|VMA1|GCN5|IKI1|MDM31|NHX1|VMA4|MZM1|HPR1|SRB2|MAC1|RGA1|PGD1|VMA11|RAV2|VPS33|ARL3|VMA13|HAP3|PEP3|ATX1|CCC2|RAV1|VAM6|AFT1|MGA2|VMA6|SNF8|VMA16|ADA2|DHH1|STV1|VPH2|VPS3|GAL11|VMA7|PHO86|VMA3|SPT8|YPT6|VMA2|ASC1|IRS4|IWR1|VPS20
65008	1.4252e-07	1.5063e-06	25	383	93	4439	regulation of biological quality	YDR270W|YJR033C|YLR447C|YHR026W|YJR040W|YMR054W|YKL119C|YDL185W|YDR495C|YGR020C|YDR456W|YHR194W|YOR332W|YDR493W|YEL027W|YMR021C|YOR127W|YPL234C|YDR202C|YLR396C|YBR127C|YMR116C|YMR077C|YPR036W|YNL259C	CCC2|RAV1|VMA6|VMA16|GEF1|STV1|VPH2|VMA1|VPS3|VMA7|NHX1|MDM31|VMA4|MZM1|VMA3|MAC1|RGA1|VMA11|RAV2|VPS33|VMA2|ASC1|VPS20|VMA13|ATX1
70070	3.5087e-05	0.00030294	3	4	93	4439	proton-transporting V-type ATPase complex assembly	YKL119C|YMR123W|YGR105W	VPH2|PKR1|VMA21
70071	0.0013005	0.0088581	3	11	93	4439	proton-transporting two-sector ATPase complex assembly	YKL119C|YMR123W|YGR105W	VPH2|PKR1|VMA21
70072	3.5087e-05	0.00030294	3	4	93	4439	vacuolar proton-transporting V-type ATPase complex assembly	YKL119C|YMR123W|YGR105W	VPH2|PKR1|VMA21
70727	9.911e-06	8.805e-05	18	273	93	4439	cellular macromolecule localization	YBR164C|YEL027W|YJL024C|YPL195W|YLR039C|YLR262C|YCR094W|YJL004C|YPL002C|YLR396C|YGR261C|YDR495C|YLR170C|YPL051W|YBR288C|YPL259C|YKL135C|YLR148W	ARL1|VMA3|APS3|APL5|RIC1|YPT6|CDC50|SYS1|SNF8|VPS33|APL6|VPS3|APS1|ARL3|APM3|APM1|APL2|PEP3
No annotations were retrieved for the following entities:
YDR136C
YDR203W
YDR269C
YDR271C
YDR455C
YDR509W
YLR261C
YMR245W
YPL261C
YPR050C
YPR123C
