# Supplementary material for: A functional screen for copper homeostasis genes identifies a pharmacologically tractable cellular system
Source: BMC Genomics. 2014 Apr 5;15:263. doi: 10.1186/1471-2164-15-263 (PMC4023593; doi:10.1186/1471-2164-15-263)
Supplement: Additional file 2: Tables S1 — A summary of the strains and their Copper Response Scores, Tables S2. Significantly enriched Gene Ontology categories among the 79 strains in which Cu’s positive effect on respiratory growth was quantitatively reduced, Tables S3. Significantly enriched Gene Ontology categories among the 105 strains in which Cu’s positive effects were substantively greater than other strains in the pool, Tables S4. 151 human orthologs of 81 yeast genes identified in this study. [file 1471-2164-15-263-S2.zip › Table.S4.xls]

## Sheet: Table S4
Yeast ORF ID	Yeast Gene Name	Yeast Description	Yeast Strain class	Human Ensembl Gene ID	Homology Type	% Identity with respect to Human gene	Human Chromosome	Entrez Gene ID	Human Gene Name	MIM Morbid Accession	MIM Morbid Description	Disease Gene in Table 1
YNL041C	COG6	Component of the conserved oligomeric Golgi complex (Cog1p through Cog8p), a cytosolic tethering complex that functions in protein trafficking to mediate fusion of transport vesicles to Golgi compartments	enhanced relative growth in copper	ENSG00000133103	ortholog_one2one	19	13	57511	COG6	614576	CONGENITAL DISORDER OF GLYCOSYLATION, TYPE IIl; CDG2L	yes
YPR036W	VMA13	Subunit H of the eight-subunit V1 peripheral membrane domain of the vacuolar H+-ATPase (V-ATPase), an electrogenic proton pump found throughout the endomembrane system; serves as an activator or a structural stabilizer of the V-ATPase	enhanced relative growth in copper	ENSG00000047249	ortholog_one2one	20	8	51606	ATP6V1H
YPL195W	APL5	Delta adaptin-like subunit of the clathrin associated protein complex (AP-3); functions in transport of alkaline phosphatase to the vacuole via the alternate pathway, suppressor of loss of casein kinase 1 function	enhanced relative growth in copper	ENSG00000065000	ortholog_one2one	26	19	8943	AP3D1
YLR148W	PEP3	Component of CORVET tethering complex; vacuolar peripheral membrane protein that promotes vesicular docking/fusion reactions in conjunction with SNARE proteins, required for vacuolar biogenesis	enhanced relative growth in copper	ENSG00000104142	ortholog_one2one	21	15	57617	VPS18
YDL160C	DHH1	Cytoplasmic DExD/H-box helicase, stimulates mRNA decapping; coordinates distinct steps in mRNA function and decay, interacts with both the decapping and deadenylase complexes, may have a role in mRNA export and translation; C-terminus of Dhh1p interacts with Ngr1p and promotes POR1, but not EDC1 mRNA decay; forms cytoplasmic foci upon DNA replication stress	enhanced relative growth in copper	ENSG00000110367	ortholog_one2one	58	11	1656	DDX6
YDL185W	VMA1	Subunit A of the eight-subunit V1 peripheral membrane domain of the vacuolar H+-ATPase; protein precursor undergoes self-catalyzed splicing to yield the extein Tfp1p and the intein Vde (PI-SceI), which is a site-specific endonuclease	enhanced relative growth in copper	ENSG00000114573	ortholog_one2one	65	3	523	ATP6V1A
YOL087C	DUF1	Ubiquitin-binding protein of unknown function; contains one WD40 repeat in a beta-propeller fold; green fluorescent protein (GFP)-fusion protein localizes to the cytoplasm; homolog of human WDR48/UAF1, which is involved in regulating the Fanconi anemia pathway; deletion mutant is sensitive to various chemicals including phenanthroline, sanguinarine, and nordihydroguaiaretic acid	enhanced relative growth in copper	ENSG00000114742	ortholog_one2one	25	3	57599	WDR48
YHR026W	VMA16	Subunit c'' of the vacuolar ATPase, which functions in acidification of the vacuole; one of three proteolipid subunits of the V0 domain	enhanced relative growth in copper	ENSG00000117410	ortholog_one2one	49	1	533	ATP6V0B
YGR020C	VMA7	Subunit F of the eight-subunit V1 peripheral membrane domain of vacuolar H+-ATPase (V-ATPase), an electrogenic proton pump found throughout the endomembrane system; required for the V1 domain to assemble onto the vacuolar membrane	enhanced relative growth in copper	ENSG00000128524	ortholog_one2one	41	7	9296	ATP6V1F
YJR073C	OPI3	Phospholipid methyltransferase (methylene-fatty-acyl-phospholipid synthase), catalyzes the last two steps in phosphatidylcholine biosynthesis	enhanced relative growth in copper	ENSG00000133027	ortholog_one2one	36	17	10400	PEMT
YPL109C		Putative protein of unknown function; the authentic, non-tagged protein is detected in highly purified mitochondria in high-throughput studies	enhanced relative growth in copper	ENSG00000133597	ortholog_one2one	29	7	90956	ADCK2
YEL053C	MAK10	Non-catalytic subunit of N-terminal acetyltransferase of the NatC type, required for replication of dsRNA virus; expression is glucose-repressible	enhanced relative growth in copper	ENSG00000135040	ortholog_one2one	21	9	60560	NAA35
YPR051W	MAK3	Catalytic subunit of N-terminal acetyltransferase of the NatC type; required for replication of dsRNA virus	enhanced relative growth in copper	ENSG00000139977	ortholog_one2one	21	14	122830	NAA30
YJL029C	VPS53	Component of the GARP (Golgi-associated retrograde protein) complex, Vps51p-Vps52p-Vps53p-Vps54p, which is required for the recycling of proteins from endosomes to the late Golgi; required for vacuolar protein sorting	enhanced relative growth in copper	ENSG00000141252	ortholog_one2one	22	17	55275	VPS53
YPL002C	SNF8	Component of the ESCRT-II complex, which is involved in ubiquitin-dependent sorting of proteins into the endosome; appears to be functionally related to SNF7; involved in glucose derepression	enhanced relative growth in copper	ENSG00000159210	ortholog_one2one	33	17	11267	SNF8
YEL027W	VMA3	Proteolipid subunit of the vacuolar H(+)-ATPase V0 sector (subunit c; dicyclohexylcarbodiimide binding subunit); required for vacuolar acidification and important for copper and iron metal ion homeostasis	enhanced relative growth in copper	ENSG00000185883	ortholog_one2one	68	16	527	ATP6V0C
YDR484W	VPS52	Component of the GARP (Golgi-associated retrograde protein) complex, Vps51p-Vps52p-Vps53p-Vps54p, which is required for the recycling of proteins from endosomes to the late Golgi; involved in localization of actin and chitin	enhanced relative growth in copper	ENSG00000223501	ortholog_one2one	21	6	6293	VPS52
YLR396C	VPS33	ATP-binding protein that is a subunit of the HOPS complex and of the CORVET tethering complex; essential for protein sorting, vesicle docking and fusion at the vacuole	enhanced relative growth in copper	ENSG00000184056	ortholog_one2many	23	15	26276	VPS33B	208085	ARTHROGRYPOSIS, RENAL DYSFUNCTION, AND CHOLESTASIS 1; ARCS1	yes
YLR038C	COX12	Subunit VIb of cytochrome c oxidase; cytochrome c oxidase is also known as respiratory Complex IV and is the terminal member of the mitochondrial inner membrane electron transport chain; required for assembly of cytochrome c oxidase but not required for activity after assembly; phosphorylated; easily released from the intermembrane space, suggesting a loose association with Complex IV	enhanced relative growth in copper	ENSG00000126267	ortholog_one2many	42	19	1340	COX6B1	220110	MITOCHONDRIAL COMPLEX IV DEFICIENCY	yes
YBR127C	VMA2	Subunit B of the eight-subunit V1 peripheral membrane domain of the vacuolar H+-ATPase (V-ATPase), an electrogenic proton pump found throughout the endomembrane system; contains nucleotide binding sites; also detected in the cytoplasm; protein abundance increases in response to DNA replication stress	enhanced relative growth in copper	ENSG00000116039	ortholog_one2many	73	2	525	ATP6V1B1	267300	RENAL TUBULAR ACIDOSIS, DISTAL, WITH PROGRESSIVE NERVE DEAFNESS	yes
YDR226W	ADK1	Adenylate kinase, required for purine metabolism; localized to the cytoplasm and the mitochondria; lacks cleavable signal sequence; protein abundance increases in response to DNA replication stress	enhanced relative growth in copper	ENSG00000004455	ortholog_one2many	54	1	204	AK2	267500	RETICULAR DYSGENESIS	yes
YNL280C	ERG24	C-14 sterol reductase, acts in ergosterol biosynthesis; mutants accumulate the abnormal sterol ignosterol (ergosta-8,14 dienol), and are viable under anaerobic growth conditions but inviable on rich medium under aerobic conditions	enhanced relative growth in copper	ENSG00000172893	ortholog_one2many	27	11	1717	DHCR7	270400	SMITH-LEMLI-OPITZ SYNDROME; SLOS	yes
YDR270W	CCC2	Cu(+2)-transporting P-type ATPase; required for export of copper from the cytosol into an extracytosolic compartment; has similarity to human proteins involved in Menkes and Wilsons diseases; protein abundance increases in response to DNA replication stress; affects TBSV model (+)RNA virus replication by regulating copper metabolism	enhanced relative growth in copper	ENSG00000123191	ortholog_one2many	24	13	540	ATP7B	277900	WILSON DISEASE	yes
YDR456W	NHX1	Na+/H+ and K+/H+ exchanger, required for intracellular sequestration of Na+ and K+; located in the vacuole and late endosome compartments; required for osmotolerance to acute hypertonic shock and for vacuolar fusion	enhanced relative growth in copper	ENSG00000198689	ortholog_one2many	26	X	10479	SLC9A6	300243	MENTAL RETARDATION, X-LINKED, SYNDROMIC, CHRISTIANSON TYPE; MRXSCH	yes
YLR170C	APS1	Small subunit of the clathrin-associated adaptor complex AP-1, which is involved in protein sorting at the trans-Golgi network; homolog of the sigma subunit of the mammalian clathrin AP-1 complex	enhanced relative growth in copper	ENSG00000182287	ortholog_one2many	51	X	8905	AP1S2	300630	MENTAL RETARDATION, X-LINKED, SYNDROMIC, FRIED TYPE; MRXSF	yes
YPL051W	ARL3	GTPase of the Ras superfamily required to recruit Arl1p to the Golgi; similar to ADP-ribosylation factor	enhanced relative growth in copper	ENSG00000169379	ortholog_one2many	13	3	200894	ARL13B	612291	JOUBERT SYNDROME 8; JBTS8	yes
YPL259C	APM1	Mu1-like medium subunit of the clathrin-associated protein complex (AP-1); binds clathrin; involved in clathrin-dependent Golgi protein sorting	enhanced relative growth in copper	ENSG00000221838	ortholog_one2many	24	7	9179	AP4M1	612936	SPASTIC PARAPLEGIA 50, AUTOSOMAL RECESSIVE; SPG50	yes
YDR456W	NHX1	Na+/H+ and K+/H+ exchanger, required for intracellular sequestration of Na+ and K+; located in the vacuole and late endosome compartments; required for osmotolerance to acute hypertonic shock and for vacuolar fusion	enhanced relative growth in copper	ENSG00000181804	ortholog_one2many	27	3	285195	SLC9A9	613410	AUTISM, SUSCEPTIBILITY TO, 16; AUTS16	yes
YMR207C	HFA1	Mitochondrial acetyl-coenzyme A carboxylase; catalyzes the production of malonyl-CoA in mitochondrial fatty acid biosynthesis; relocalizes from mitochondrion to cytoplasm upon DNA replication stress	enhanced relative growth in copper	ENSG00000132142	ortholog_one2many	38	17	31	ACACA	613933	ACETYL-CoA CARBOXYLASE DEFICIENCY; ACACAD	yes
YKL135C	APL2	Beta-adaptin subunit of the clathrin-associated protein (AP-1) complex; binds clathrin; involved in clathrin-dependent Golgi protein sorting; protein abundance increases in response to DNA replication stress	enhanced relative growth in copper	ENSG00000134262	ortholog_one2many	22	1	10717	AP4B1	614066	SPASTIC PARAPLEGIA 47, AUTOSOMAL RECESSIVE; SPG47	yes
YLR170C	APS1	Small subunit of the clathrin-associated adaptor complex AP-1, which is involved in protein sorting at the trans-Golgi network; homolog of the sigma subunit of the mammalian clathrin AP-1 complex	enhanced relative growth in copper	ENSG00000100478	ortholog_one2many	26	14	11154	AP4S1	614067	SPASTIC PARAPLEGIA 52, AUTOSOMAL RECESSIVE; SPG52	yes
YJR040W	GEF1	Voltage-gated chloride channel localized to the golgi, the endosomal system, and plasma membrane, and involved in cation homeostasis; highly homologous to vertebrate voltage-gated chloride channels; modulates TBSV model (+) RNA virus replication by regulating copper metabolism	enhanced relative growth in copper	ENSG00000103249	ortholog_one2many	20	16	1186	CLCN7	166600;611490	OSTEOPETROSIS, AUTOSOMAL DOMINANT 2 (OPTA2); OSTEOPETROSIS, AUTOSOMAL RECESSIVE 4 (OPTB4)	yes
YNL280C	ERG24	C-14 sterol reductase, acts in ergosterol biosynthesis; mutants accumulate the abnormal sterol ignosterol (ergosta-8,14 dienol), and are viable under anaerobic growth conditions but inviable on rich medium under aerobic conditions	enhanced relative growth in copper	ENSG00000143815	ortholog_one2many	27	1	3930	LBR	169400;215140;613471	PELGER-HUET ANOMALY (PHA); HYDROPS-ECTOPIC CALCIFICATION-MOTH-EATEN SKELETAL DYSPLASIA; REYNOLDS SYNDROME	yes
YGR261C	APL6	Beta3-like subunit of the yeast AP-3 complex; functions in transport of alkaline phosphatase to the vacuole via the alternate pathway; exists in both cytosolic and peripherally associated membrane-bound pools	enhanced relative growth in copper	ENSG00000132842	ortholog_one2many	20	5	8546	AP3B1	203300;608233	HERMANSKY-PUDLAK SYNDROME 1 (HPS1); HERMANSKY-PUDLAK SYNDROME 2 (HPS2)	yes
YBR164C	ARL1	Soluble GTPase with a role in regulation of membrane traffic; regulates potassium influx; G protein of the Ras superfamily, similar to ADP-ribosylation factor	enhanced relative growth in copper	ENSG00000113966	ortholog_one2many	39	3	84100	ARL6	209900;613575	BARDET-BIEDL SYNDROME (BBS); RETINITIS PIGMENTOSA 55 (RP55)	yes
YJR040W	GEF1	Voltage-gated chloride channel localized to the golgi, the endosomal system, and plasma membrane, and involved in cation homeostasis; highly homologous to vertebrate voltage-gated chloride channels; modulates TBSV model (+) RNA virus replication by regulating copper metabolism	enhanced relative growth in copper	ENSG00000171365	ortholog_one2many	30	X	1184	CLCN5	300009;300554;308990;310468	DENT DISEASE 1; HYPOPHOSPHATEMIC RICKETS, X-LINKED RECESSIVE; PROTEINURIA, LOW MOLECULAR WEIGHT, WITH HYPERCALCIURIA AND NEPHROCALCINOSIS; NEPHROLITHIASIS, X-LINKED RECESSIVE, WITH RENAL FAILURE (XRN)	yes
YDR270W	CCC2	Cu(+2)-transporting P-type ATPase; required for export of copper from the cytosol into an extracytosolic compartment; has similarity to human proteins involved in Menkes and Wilsons diseases; protein abundance increases in response to DNA replication stress; affects TBSV model (+)RNA virus replication by regulating copper metabolism	enhanced relative growth in copper	ENSG00000165240	ortholog_one2many	23	X	538	ATP7A	309400;304150;300489	MENKES DISEASE; OCCIPITAL HORN SYNDROME (OHS); SPINAL MUSCULAR ATROPHY, DISTAL, X-LINKED 3 (SMAX3)	yes
YMR207C	HFA1	Mitochondrial acetyl-coenzyme A carboxylase; catalyzes the production of malonyl-CoA in mitochondrial fatty acid biosynthesis; relocalizes from mitochondrion to cytoplasm upon DNA replication stress	enhanced relative growth in copper	ENSG00000076555	ortholog_one2many	37	12	32	ACACB
YLR038C	COX12	Subunit VIb of cytochrome c oxidase; cytochrome c oxidase is also known as respiratory Complex IV and is the terminal member of the mitochondrial inner membrane electron transport chain; required for assembly of cytochrome c oxidase but not required for activity after assembly; phosphorylated; easily released from the intermembrane space, suggesting a loose association with Complex IV	enhanced relative growth in copper	ENSG00000160471	ortholog_one2many	38	19	125965	COX6B2
YDR226W	ADK1	Adenylate kinase, required for purine metabolism; localized to the cytoplasm and the mitochondria; lacks cleavable signal sequence; protein abundance increases in response to DNA replication stress	enhanced relative growth in copper	ENSG00000165695	ortholog_one2many	11	9	158067	AK8
YKL135C	APL2	Beta-adaptin subunit of the clathrin-associated protein (AP-1) complex; binds clathrin; involved in clathrin-dependent Golgi protein sorting; protein abundance increases in response to DNA replication stress	enhanced relative growth in copper	ENSG00000006125	ortholog_one2many	27	17	163	AP2B1
YJR040W	GEF1	Voltage-gated chloride channel localized to the golgi, the endosomal system, and plasma membrane, and involved in cation homeostasis; highly homologous to vertebrate voltage-gated chloride channels; modulates TBSV model (+) RNA virus replication by regulating copper metabolism	enhanced relative growth in copper	ENSG00000011021	ortholog_one2many	18	1	1185	CLCN6
YLR170C	APS1	Small subunit of the clathrin-associated adaptor complex AP-1, which is involved in protein sorting at the trans-Golgi network; homolog of the sigma subunit of the mammalian clathrin AP-1 complex	enhanced relative growth in copper	ENSG00000042753	ortholog_one2many	40	19	1175	AP2S1
YDR456W	NHX1	Na+/H+ and K+/H+ exchanger, required for intracellular sequestration of Na+ and K+; located in the vacuole and late endosome compartments; required for osmotolerance to acute hypertonic shock and for vacuolar fusion	enhanced relative growth in copper	ENSG00000065923	ortholog_one2many	25	X	84679	SLC9A7
YDR456W	NHX1	Na+/H+ and K+/H+ exchanger, required for intracellular sequestration of Na+ and K+; located in the vacuole and late endosome compartments; required for osmotolerance to acute hypertonic shock and for vacuolar fusion	enhanced relative growth in copper	ENSG00000066230	ortholog_one2many	15	5	6550	SLC9A3
YPL259C	APM1	Mu1-like medium subunit of the clathrin-associated protein complex (AP-1); binds clathrin; involved in clathrin-dependent Golgi protein sorting	enhanced relative growth in copper	ENSG00000070718	ortholog_one2many	26	8	10947	AP3M2
YPL259C	APM1	Mu1-like medium subunit of the clathrin-associated protein complex (AP-1); binds clathrin; involved in clathrin-dependent Golgi protein sorting	enhanced relative growth in copper	ENSG00000072958	ortholog_one2many	55	19	8907	AP1M1
YJR040W	GEF1	Voltage-gated chloride channel localized to the golgi, the endosomal system, and plasma membrane, and involved in cation homeostasis; highly homologous to vertebrate voltage-gated chloride channels; modulates TBSV model (+) RNA virus replication by regulating copper metabolism	enhanced relative growth in copper	ENSG00000073464	ortholog_one2many	31	X	1183	CLCN4
YGR252W	GCN5	Acetyltransferase, modifies N-terminal lysines on histones H2B and H3; acetylates Rsc4p, a subunit of the RSC chromatin-remodeling complex, altering replication stress tolerance; catalytic subunit of the ADA and SAGA histone acetyltransferase complexes; mutant displays reduced transcription elongation in the G-less-based run-on (GLRO) assay; greater involvement in repression of RNAPII-dependent t…	enhanced relative growth in copper	ENSG00000099954	ortholog_one2many	4	22	27443	CECR2
YKL135C	APL2	Beta-adaptin subunit of the clathrin-associated protein (AP-1) complex; binds clathrin; involved in clathrin-dependent Golgi protein sorting; protein abundance increases in response to DNA replication stress	enhanced relative growth in copper	ENSG00000100280	ortholog_one2many	27	22	162	AP1B1
YPL051W	ARL3	GTPase of the Ras superfamily required to recruit Arl1p to the Golgi; similar to ADP-ribosylation factor	enhanced relative growth in copper	ENSG00000101246	ortholog_one2many	46	20	10139	ARFRP1
YGR261C	APL6	Beta3-like subunit of the yeast AP-3 complex; functions in transport of alkaline phosphatase to the vacuole via the alternate pathway; exists in both cytosolic and peripherally associated membrane-bound pools	enhanced relative growth in copper	ENSG00000103723	ortholog_one2many	20	15	8120	AP3B2
YJR033C	RAV1	Subunit of the RAVE complex (Rav1p, Rav2p, Skp1p), which promotes assembly of the V-ATPase holoenzyme; required for transport between the early and late endosome/PVC and for localization of TGN membrane proteins; potential Cdc28p substrate	enhanced relative growth in copper	ENSG00000104093	ortholog_one2many	14	15	23312	DMXL2
YLR170C	APS1	Small subunit of the clathrin-associated adaptor complex AP-1, which is involved in protein sorting at the trans-Golgi network; homolog of the sigma subunit of the mammalian clathrin AP-1 complex	enhanced relative growth in copper	ENSG00000106367	ortholog_one2many	50	7	1174	AP1S1
YDR448W	ADA2	Transcription coactivator, component of the ADA and SAGA transcriptional adaptor/HAT (histone acetyltransferase) complexes	enhanced relative growth in copper	ENSG00000108264	ortholog_one2many	26	17	6871	TADA2A
YGR252W	GCN5	Acetyltransferase, modifies N-terminal lysines on histones H2B and H3; acetylates Rsc4p, a subunit of the RSC chromatin-remodeling complex, altering replication stress tolerance; catalytic subunit of the ADA and SAGA histone acetyltransferase complexes; mutant displays reduced transcription elongation in the G-less-based run-on (GLRO) assay; greater involvement in repression of RNAPII-dependent t…	enhanced relative growth in copper	ENSG00000108773	ortholog_one2many	22	17	2648	KAT2A
YJR040W	GEF1	Voltage-gated chloride channel localized to the golgi, the endosomal system, and plasma membrane, and involved in cation homeostasis; highly homologous to vertebrate voltage-gated chloride channels; modulates TBSV model (+) RNA virus replication by regulating copper metabolism	enhanced relative growth in copper	ENSG00000109572	ortholog_one2many	28	4	1182	CLCN3
YGR252W	GCN5	Acetyltransferase, modifies N-terminal lysines on histones H2B and H3; acetylates Rsc4p, a subunit of the RSC chromatin-remodeling complex, altering replication stress tolerance; catalytic subunit of the ADA and SAGA histone acetyltransferase complexes; mutant displays reduced transcription elongation in the G-less-based run-on (GLRO) assay; greater involvement in repression of RNAPII-dependent t…	enhanced relative growth in copper	ENSG00000114166	ortholog_one2many	22	3	8850	KAT2B
YBR164C	ARL1	Soluble GTPase with a role in regulation of membrane traffic; regulates potassium influx; G protein of the Ras superfamily, similar to ADP-ribosylation factor	enhanced relative growth in copper	ENSG00000120805	ortholog_one2many	64	12	400	ARL1
YBL021C	HAP3	Subunit of the heme-activated, glucose-repressed Hap2p/3p/4p/5p CCAAT-binding complex, a transcriptional activator and global regulator of respiratory gene expression; contains sequences contributing to both complex assembly and DNA binding	enhanced relative growth in copper	ENSG00000120837	ortholog_one2many	31	12	4801	NFYB
YMR116C	ASC1	G-protein beta subunit and guanine nucleotide dissociation inhibitor for Gpa2p; ortholog of RACK1 that inhibits translation; core component of the small (40S) ribosomal subunit; regulates P-body formation induced by replication stress; represses Gcn4p in the absence of amino acid starvation	enhanced relative growth in copper	ENSG00000122692	ortholog_one2many	11	9	55234	SMU1
YPL259C	APM1	Mu1-like medium subunit of the clathrin-associated protein complex (AP-1); binds clathrin; involved in clathrin-dependent Golgi protein sorting	enhanced relative growth in copper	ENSG00000129354	ortholog_one2many	55	19	10053	AP1M2
YOR332W	VMA4	Subunit E of the V1 domain of the vacuolar H+-ATPase (V-ATPase); V-ATPase is an electrogenic proton pump found throughout the endomembrane system; V1 domain has eight subunits; required for the V1 domain to assemble onto the vacuolar membrane; protein abundance increases in response to DNA replication stress	enhanced relative growth in copper	ENSG00000131100	ortholog_one2many	33	22	529	ATP6V1E1
YDR456W	NHX1	Na+/H+ and K+/H+ exchanger, required for intracellular sequestration of Na+ and K+; located in the vacuole and late endosome compartments; required for osmotolerance to acute hypertonic shock and for vacuolar fusion	enhanced relative growth in copper	ENSG00000135740	ortholog_one2many	14	16	6553	SLC9A5
YDL077C	VAM6	Vacuolar protein that plays a critical role in the tethering steps of vacuolar membrane fusion by facilitating guanine nucleotide exchange on small guanosine triphosphatase Ypt7p	enhanced relative growth in copper	ENSG00000135966	ortholog_one2many	18	2	9392	TGFBRAP1
YLR396C	VPS33	ATP-binding protein that is a subunit of the HOPS complex and of the CORVET tethering complex; essential for protein sorting, vesicle docking and fusion at the vacuole	enhanced relative growth in copper	ENSG00000139719	ortholog_one2many	23	12	65082	VPS33A
YBR164C	ARL1	Soluble GTPase with a role in regulation of membrane traffic; regulates potassium influx; G protein of the Ras superfamily, similar to ADP-ribosylation factor	enhanced relative growth in copper	ENSG00000141748	ortholog_one2many	40	17	390790	ARL5C
YLR262C	YPT6	Rab family GTPase, Ras-like GTP binding protein involved in the secretory pathway, required for fusion of endosome-derived vesicles with the late Golgi, maturation of the vacuolar carboxypeptidase Y; has similarity to the human GTPase, Rab6	enhanced relative growth in copper	ENSG00000147127	ortholog_one2many	48	X	347517	RAB41
YBR127C	VMA2	Subunit B of the eight-subunit V1 peripheral membrane domain of the vacuolar H+-ATPase (V-ATPase), an electrogenic proton pump found throughout the endomembrane system; contains nucleotide binding sites; also detected in the cytoplasm; protein abundance increases in response to DNA replication stress	enhanced relative growth in copper	ENSG00000147416	ortholog_one2many	75	8	526	ATP6V1B2
YMR077C	VPS20	Myristoylated subunit of ESCRTIII, the endosomal sorting complex required for transport of transmembrane proteins into the multivesicular body pathway to the lysosomal/vacuolar lumen; cytoplasmic protein recruited to endosomal membranes	enhanced relative growth in copper	ENSG00000147457	ortholog_one2many	7	8	91782	CHMP7
YLR447C	VMA6	Subunit d of the five-subunit V0 integral membrane domain of vacuolar H+-ATPase (V-ATPase), an electrogenic proton pump found in the endomembrane system; stabilizes VO subunits; required for V1 domain assembly on the vacuolar membrane	enhanced relative growth in copper	ENSG00000147614	ortholog_one2many	43	8	245972	ATP6V0D2
YBL021C	HAP3	Subunit of the heme-activated, glucose-repressed Hap2p/3p/4p/5p CCAAT-binding complex, a transcriptional activator and global regulator of respiratory gene expression; contains sequences contributing to both complex assembly and DNA binding	enhanced relative growth in copper	ENSG00000148229	ortholog_one2many	21	9	54107	POLE3
YNL280C	ERG24	C-14 sterol reductase, acts in ergosterol biosynthesis; mutants accumulate the abnormal sterol ignosterol (ergosta-8,14 dienol), and are viable under anaerobic growth conditions but inviable on rich medium under aerobic conditions	enhanced relative growth in copper	ENSG00000149809	ortholog_one2many	40	11	7108	TM7SF2
YLR170C	APS1	Small subunit of the clathrin-associated adaptor complex AP-1, which is involved in protein sorting at the trans-Golgi network; homolog of the sigma subunit of the mammalian clathrin AP-1 complex	enhanced relative growth in copper	ENSG00000152056	ortholog_one2many	45	2	130340	AP1S3
YLR262C	YPT6	Rab family GTPase, Ras-like GTP binding protein involved in the secretory pathway, required for fusion of endosome-derived vesicles with the late Golgi, maturation of the vacuolar carboxypeptidase Y; has similarity to the human GTPase, Rab6	enhanced relative growth in copper	ENSG00000154917	ortholog_one2many	61	3	51560	RAB6B
YJL024C	APS3	Small subunit of the clathrin-associated adaptor complex AP-3; involved in vacuolar protein sorting; related to the sigma subunit of the mammalian clathrin AP-3 complex; suppressor of loss of casein kinase 1 function; protein abundance increases in response to DNA replication stress	enhanced relative growth in copper	ENSG00000157823	ortholog_one2many	37	15	10239	AP3S2
YLR262C	YPT6	Rab family GTPase, Ras-like GTP binding protein involved in the secretory pathway, required for fusion of endosome-derived vesicles with the late Golgi, maturation of the vacuolar carboxypeptidase Y; has similarity to the human GTPase, Rab6	enhanced relative growth in copper	ENSG00000157869	ortholog_one2many	30	4	9364	RAB28
YLR447C	VMA6	Subunit d of the five-subunit V0 integral membrane domain of vacuolar H+-ATPase (V-ATPase), an electrogenic proton pump found in the endomembrane system; stabilizes VO subunits; required for V1 domain assembly on the vacuolar membrane	enhanced relative growth in copper	ENSG00000159720	ortholog_one2many	46	16	9114	ATP6V0D1
YPL259C	APM1	Mu1-like medium subunit of the clathrin-associated protein complex (AP-1); binds clathrin; involved in clathrin-dependent Golgi protein sorting	enhanced relative growth in copper	ENSG00000161203	ortholog_one2many	37	3	1173	AP2M1
YBR164C	ARL1	Soluble GTPase with a role in regulation of membrane traffic; regulates potassium influx; G protein of the Ras superfamily, similar to ADP-ribosylation factor	enhanced relative growth in copper	ENSG00000162980	ortholog_one2many	45	2	26225	ARL5A
YBR164C	ARL1	Soluble GTPase with a role in regulation of membrane traffic; regulates potassium influx; G protein of the Ras superfamily, similar to ADP-ribosylation factor	enhanced relative growth in copper	ENSG00000165997	ortholog_one2many	46	10	221079	ARL5B
YDL077C	VAM6	Vacuolar protein that plays a critical role in the tethering steps of vacuolar membrane fusion by facilitating guanine nucleotide exchange on small guanosine triphosphatase Ypt7p	enhanced relative growth in copper	ENSG00000166887	ortholog_one2many	19	15	23339	VPS39
YGR252W	GCN5	Acetyltransferase, modifies N-terminal lysines on histones H2B and H3; acetylates Rsc4p, a subunit of the RSC chromatin-remodeling complex, altering replication stress tolerance; catalytic subunit of the ADA and SAGA histone acetyltransferase complexes; mutant displays reduced transcription elongation in the G-less-based run-on (GLRO) assay; greater involvement in repression of RNAPII-dependent t…	enhanced relative growth in copper	ENSG00000171634	ortholog_one2many	3	17	2186	BPTF
YJR033C	RAV1	Subunit of the RAVE complex (Rav1p, Rav2p, Skp1p), which promotes assembly of the V-ATPase holoenzyme; required for transport between the early and late endosome/PVC and for localization of TGN membrane proteins; potential Cdc28p substrate	enhanced relative growth in copper	ENSG00000172869	ortholog_one2many	14	5	1657	DMXL1
YDR448W	ADA2	Transcription coactivator, component of the ADA and SAGA transcriptional adaptor/HAT (histone acetyltransferase) complexes	enhanced relative growth in copper	ENSG00000173011	ortholog_one2many	26	4	93624	TADA2B
YPL051W	ARL3	GTPase of the Ras superfamily required to recruit Arl1p to the Golgi; similar to ADP-ribosylation factor	enhanced relative growth in copper	ENSG00000174225	ortholog_one2many	21	X	392509	ARL13A
YLR262C	YPT6	Rab family GTPase, Ras-like GTP binding protein involved in the secretory pathway, required for fusion of endosome-derived vesicles with the late Golgi, maturation of the vacuolar carboxypeptidase Y; has similarity to the human GTPase, Rab6	enhanced relative growth in copper	ENSG00000175582	ortholog_one2many	62	11	5870	RAB6A
YMR077C	VPS20	Myristoylated subunit of ESCRTIII, the endosomal sorting complex required for transport of transmembrane proteins into the multivesicular body pathway to the lysosomal/vacuolar lumen; cytoplasmic protein recruited to endosomal membranes	enhanced relative growth in copper	ENSG00000176108	ortholog_one2many	29	17	79643	CHMP6
YJL024C	APS3	Small subunit of the clathrin-associated adaptor complex AP-3; involved in vacuolar protein sorting; related to the sigma subunit of the mammalian clathrin AP-3 complex; suppressor of loss of casein kinase 1 function; protein abundance increases in response to DNA replication stress	enhanced relative growth in copper	ENSG00000177879	ortholog_one2many	39	5	1176	AP3S1
YPL259C	APM1	Mu1-like medium subunit of the clathrin-associated protein complex (AP-1); binds clathrin; involved in clathrin-dependent Golgi protein sorting	enhanced relative growth in copper	ENSG00000185009	ortholog_one2many	27	10	26985	AP3M1
YDR456W	NHX1	Na+/H+ and K+/H+ exchanger, required for intracellular sequestration of Na+ and K+; located in the vacuole and late endosome compartments; required for osmotolerance to acute hypertonic shock and for vacuolar fusion	enhanced relative growth in copper	ENSG00000197818	ortholog_one2many	25	20	23315	SLC9A8
YMR116C	ASC1	G-protein beta subunit and guanine nucleotide dissociation inhibitor for Gpa2p; ortholog of RACK1 that inhibits translation; core component of the small (40S) ribosomal subunit; regulates P-body formation induced by replication stress; represses Gcn4p in the absence of amino acid starvation	enhanced relative growth in copper	ENSG00000204628	ortholog_one2many	53	5	10399	GNB2L1
YLR262C	YPT6	Rab family GTPase, Ras-like GTP binding protein involved in the secretory pathway, required for fusion of endosome-derived vesicles with the late Golgi, maturation of the vacuolar carboxypeptidase Y; has similarity to the human GTPase, Rab6	enhanced relative growth in copper	ENSG00000222014	ortholog_one2many	46	2	84084	RAB6C
YBR164C	ARL1	Soluble GTPase with a role in regulation of membrane traffic; regulates potassium influx; G protein of the Ras superfamily, similar to ADP-ribosylation factor	enhanced relative growth in copper	ENSG00000228696	ortholog_one2many	43	17	100506084	ARL17B
YOR332W	VMA4	Subunit E of the V1 domain of the vacuolar H+-ATPase (V-ATPase); V-ATPase is an electrogenic proton pump found throughout the endomembrane system; V1 domain has eight subunits; required for the V1 domain to assemble onto the vacuolar membrane; protein abundance increases in response to DNA replication stress	enhanced relative growth in copper	ENSG00000250565	ortholog_one2many	36	2	90423	ATP6V1E2
YLR396C	VPS33	ATP-binding protein that is a subunit of the HOPS complex and of the CORVET tethering complex; essential for protein sorting, vesicle docking and fusion at the vacuole	enhanced relative growth in copper	ENSG00000256861	ortholog_one2many	24	12		RP11-512M8.5
YMR224C	MRE11	Subunit of the MRX complex with Rad50p and Xrs2p; complex functions in repair of DNA double-strand breaks and in telomere stability; exhibits nuclease activity that appears to be required for MRX function; widely conserved; forms nuclear foci upon DNA replication stress	diminished relative growth in copper	ENSG00000020922	ortholog_one2one	35	11	4361	MRE11A	604391	ATAXIA-TELANGIECTASIA-LIKE DISORDER; ATLD	-
YFL018C	LPD1	Dihydrolipoamide dehydrogenase, the lipoamide dehydrogenase component (E3) of the pyruvate dehydrogenase and 2-oxoglutarate dehydrogenase multi-enzyme complexes	diminished relative growth in copper	ENSG00000091140	ortholog_one2one	53	7	1738	DLD	248600	MAPLE SYRUP URINE DISEASE	-
YLR069C	MEF1	Mitochondrial elongation factor involved in translational elongation	diminished relative growth in copper	ENSG00000168827	ortholog_one2one	53	3	85476	GFM1	609060	COMBINED OXIDATIVE PHOSPHORYLATION DEFICIENCY 1; COXPD1	-
YPL013C	MRPS16	Mitochondrial ribosomal protein of the small subunit	diminished relative growth in copper	ENSG00000182180	ortholog_one2one	30	10	51021	MRPS16	610498	COMBINED OXIDATIVE PHOSPHORYLATION DEFICIENCY 2; COXPD2	-
YOR196C	LIP5	Protein involved in biosynthesis of the coenzyme lipoic acid, has similarity to E. coli lipoic acid synthase	diminished relative growth in copper	ENSG00000121897	ortholog_one2one	55	4	11019	LIAS	614462	PYRUVATE DEHYDROGENASE LIPOIC ACID SYNTHETASE DEFICIENCY; PDHLD	-
YML032C	RAD52	Protein that stimulates strand exchange by facilitating Rad51p binding to single-stranded DNA; anneals complementary single-stranded DNA; involved in the repair of double-strand breaks in DNA during vegetative growth and meiosis	diminished relative growth in copper	ENSG00000002016	ortholog_one2one	28	12	5893	RAD52
YLR382C	NAM2	Mitochondrial leucyl-tRNA synthetase, also has a direct role in splicing of several mitochondrial group I introns; indirectly required for mitochondrial genome maintenance	diminished relative growth in copper	ENSG00000011376	ortholog_one2one	36	3	23395	LARS2
YJR063W	RPA12	RNA polymerase I subunit A12.2; contains two zinc binding domains, and the N terminal domain is responsible for anchoring to the RNA pol I complex	diminished relative growth in copper	ENSG00000066379	ortholog_one2one	33	6	30834	ZNRD1
YCR066W	RAD18	E3 ubiquitin ligase; forms heterodimer with Rad6p to monoubiquitinate PCNA-K164; heterodimer binds single-stranded DNA and has single-stranded DNA dependent ATPase activity; required for postreplication repair; SUMO-targeted ubiquitin ligase (STUbl) that contains a SUMO-interacting motif (SIM) which stimulates its ubiquitin ligase activity towards the sumoylated form of PCNA	diminished relative growth in copper	ENSG00000070950	ortholog_one2one	19	3	56852	RAD18
YDL142C	CRD1	Cardiolipin synthase; produces cardiolipin, which is a phospholipid of the mitochondrial inner membrane that is required for normal mitochondrial membrane potential and function; also required for normal vacuolar ion homeostasis	diminished relative growth in copper	ENSG00000088766	ortholog_one2one	24	20	54675	CRLS1
YIL097W	FYV10	Subunit of GID complex; involved in proteasome-dependent catabolite inactivation of gluconeogenic enzymes FBPase, PEPCK, and c-MDH; forms dimer with Rmd5p that is then recruited to GID Complex by Gid8p; contains a degenerate RING finger motif needed for GID complex ubiquitin ligase activity in vivo, as well as CTLH and CRA domains; plays role in anti-apoptosis; required for survival upon exposure…	diminished relative growth in copper	ENSG00000090316	ortholog_one2one	26	4	10296	MAEA
YDL116W	NUP84	Subunit of the Nup84p subcomplex of the nuclear pore complex (NPC); contributes to nucleocytoplasmic transport and NPC biogenesis; also plays roles in several processes that may require localization of genes or chromosomes at the nuclear periphery, including double-strand break repair, transcription and chromatin silencing; homologous to human NUP107	diminished relative growth in copper	ENSG00000111581	ortholog_one2one	18	12	57122	NUP107
YDR268W	MSW1	Mitochondrial tryptophanyl-tRNA synthetase	diminished relative growth in copper	ENSG00000116874	ortholog_one2one	39	1	10352	WARS2
YDR148C	KGD2	Dihydrolipoyl transsuccinylase, component of the mitochondrial alpha-ketoglutarate dehydrogenase complex, which catalyzes the oxidative decarboxylation of alpha-ketoglutarate to succinyl-CoA in the TCA cycle; phosphorylated	diminished relative growth in copper	ENSG00000119689	ortholog_one2one	44	14	1743	DLST
YJL046W	AIM22	Putative lipoate-protein ligase, required along with Lip2 and Lip5 for lipoylation of Lat1p and Kgd2p; similar to E. coli LplA; null mutant displays reduced frequency of mitochondrial genome loss	diminished relative growth in copper	ENSG00000144182	ortholog_one2one	25	2	51601	LIPT1
YLR435W	TSR2	Protein with a potential role in pre-rRNA processing	diminished relative growth in copper	ENSG00000158526	ortholog_one2one	27	X	90121	TSR2
YOR136W	IDH2	Subunit of mitochondrial NAD(+)-dependent isocitrate dehydrogenase, which catalyzes the oxidation of isocitrate to alpha-ketoglutarate in the TCA cycle; phosphorylated	diminished relative growth in copper	ENSG00000166411	ortholog_one2one	52	15	3419	IDH3A
YIL110W	HPM1	AdoMet-dependent methyltransferase involved in a novel 3-methylhistidine modification of ribosomal protein Rpl3p; seven beta-strand MTase family member; null mutant exhibits a weak vacuolar protein sorting defect and caspofungin resistance	diminished relative growth in copper	ENSG00000171806	ortholog_one2one	22	1	92342	METTL18
YPR131C	NAT3	Catalytic subunit of the NatB N-terminal acetyltransferase, which catalyzes acetylation of the amino-terminal methionine residues of all proteins beginning with Met-Asp or Met-Glu and of some proteins beginning with Met-Asn or Met-Met	diminished relative growth in copper	ENSG00000173418	ortholog_one2one	47	20	51126	NAA20
YJL121C	RPE1	D-ribulose-5-phosphate 3-epimerase, catalyzes a reaction in the non-oxidative part of the pentose-phosphate pathway; mutants are sensitive to oxidative stress	diminished relative growth in copper	ENSG00000197713	ortholog_one2one	55	2	6120	RPE
YNL136W	EAF7	Subunit of the NuA4 histone acetyltransferase complex, which acetylates the N-terminal tails of histones H4 and H2A	diminished relative growth in copper	ENSG00000198157	ortholog_one2one	12	X	79366	HMGN5
YOR096W	RPS7A	Protein component of the small (40S) ribosomal subunit; interacts with Kti11p; deletion causes hypersensitivity to zymocin; homologous to mammalian ribosomal protein S7, no bacterial homolog; RPS7A has a paralog, RPS7B, that arose from the whole genome duplication	diminished relative growth in copper	ENSG00000171863	ortholog_one2many	49	2	6201	RPS7	612563	DIAMOND-BLACKFAN ANEMIA 8; DBA8	-
YGR056W	RSC1	Component of the RSC chromatin remodeling complex; required for expression of mid-late sporulation-specific genes; contains two essential bromodomains, a bromo-adjacent homology (BAH) domain, and an AT hook	diminished relative growth in copper	ENSG00000163939	ortholog_one2many	12	3	55193	PBRM1	144700	RENAL CELL CARCINOMA, NONPAPILLARY; RCC	-
YOL071W	EMI5	Subunit of succinate dehydrogenase, which couples succinate oxidation to ubiquinone reduction; required for FAD cofactor attachment to Sdh1p; mutations in human ortholog PGL2 are associated with neuroendocrine tumors (paraganglioma)	diminished relative growth in copper	ENSG00000167985	ortholog_one2many	36	11	54949	SDHAF2	601650	PARAGANGLIOMAS 2; PGL2	-
YOL081W	IRA2	GTPase-activating protein; negatively regulates RAS by converting it from the GTP- to the GDP-bound inactive form, required for reducing cAMP levels under nutrient limiting conditions; similar to human neurofibromin; IRA2 has a paralog, IRA1, that arose from the whole genome duplication	diminished relative growth in copper	ENSG00000196712	ortholog_one2many	17	17	4763	NF1	114500;162200;162210;193520;601321;607785	COLORECTAL CANCER (CRC); NEUROFIBROMATOSIS, TYPE I (NF1); NEUROFIBROMATOSIS, FAMILIAL SPINAL; WATSON SYNDROME; NEUROFIBROMATOSIS-NOONAN SYNDROME (NFNS); JUVENILE MYELOMONOCYTIC LEUKEMIA (JMML)	-
YCR045C	RRT12	Probable subtilisin-family protease with a role in formation of the dityrosine layer of spore walls; localizes to the spore wall and also the nuclear envelope and ER region in mature spores	diminished relative growth in copper	ENSG00000169174	ortholog_one2many	19	1	255738	PCSK9	603776	HYPERCHOLESTEROLEMIA, AUTOSOMAL DOMINANT, 3; HCHOLA3	-
YPL135W	ISU1	Conserved protein of the mitochondrial matrix, performs a scaffolding function during assembly of iron-sulfur clusters, interacts physically and functionally with yeast frataxin (Yfh1p); isu1 isu2 double mutant is inviable	diminished relative growth in copper	ENSG00000136003	ortholog_one2many	57	12	23479	ISCU	255125	MYOPATHY WITH LACTIC ACIDOSIS, HEREDITARY; HML	-
YHR205W	SCH9	AGC family protein kinase; functional ortholog of mammalian S6 kinase; phosphorylated by Tor1p and required for TORC1-mediated regulation of ribosome biogenesis, translation initiation, and entry into G0 phase; involved in transactivation of osmostress-responsive genes; regulates G1 progression, cAPK activity and nitrogen activation of the FGM pathway; integrates nutrient signals and stress signa…	diminished relative growth in copper	ENSG00000108443	ortholog_one2many	32	17	6198	RPS6KB1
YIL125W	KGD1	Component of the mitochondrial alpha-ketoglutarate dehydrogenase complex, which catalyzes a key step in the tricarboxylic acid (TCA) cycle, the oxidative decarboxylation of alpha-ketoglutarate to form succinyl-CoA	diminished relative growth in copper	ENSG00000105953	ortholog_one2many	44	7	4967	OGDH
YIL125W	KGD1	Component of the mitochondrial alpha-ketoglutarate dehydrogenase complex, which catalyzes a key step in the tricarboxylic acid (TCA) cycle, the oxidative decarboxylation of alpha-ketoglutarate to form succinyl-CoA	diminished relative growth in copper	ENSG00000181192	ortholog_one2many	36	10	55526	DHTKD1
YIL125W	KGD1	Component of the mitochondrial alpha-ketoglutarate dehydrogenase complex, which catalyzes a key step in the tricarboxylic acid (TCA) cycle, the oxidative decarboxylation of alpha-ketoglutarate to form succinyl-CoA	diminished relative growth in copper	ENSG00000197444	ortholog_one2many	44	10	55753	OGDHL
YLR369W	SSQ1	Mitochondrial hsp70-type molecular chaperone, required for assembly of iron/sulfur clusters into proteins at a step after cluster synthesis, and for maturation of Yfh1p, which is a homolog of human frataxin implicated in Friedreich's ataxia	diminished relative growth in copper	ENSG00000155304	ortholog_one2many	31	21	6782	HSPA13
YBL047C	EDE1	Endocytic protein; involved in a network of interactions with other endocytic proteins, binds membranes in a ubiquitin-dependent manner, may also bind ubiquitinated membrane-associated proteins; interacts with Cmk2 and functions upstream of CMK2 in regulating non-apoptotic cell death	diminished relative growth in copper	ENSG00000085832	ortholog_one2many	19	1	2060	EPS15
YGR285C	ZUO1	Ribosome-associated chaperone, functions in ribosome biogenesis and, in partnership with Ssz1p and SSb1/2, as a chaperone for nascent polypeptide chains; contains a DnaJ domain and functions as a J-protein partner for Ssb1p and Ssb2p	diminished relative growth in copper	ENSG00000105821	ortholog_one2many	24	7	27000	DNAJC2
YER164W	CHD1	Chromatin remodeler that regulates various aspects of transcription; acts in in conjunction with Isw1b to regulate chromatin structure and maintain chromatin integrity during transcription elongation by RNAP II by preventing trans-histone exchange over coding regions; contains a chromo domain, a helicase domain and a DNA-binding domain; component of both the SAGA and SLIK complexes	diminished relative growth in copper	ENSG00000111642	ortholog_one2many	19	12	1108	CHD4
YNL025C	SSN8	Cyclin-like component of the RNA polymerase II holoenzyme, involved in phosphorylation of the RNA polymerase II C-terminal domain; involved in glucose repression and telomere maintenance	diminished relative growth in copper	ENSG00000112237	ortholog_one2many	33	6	892	CCNC
YER164W	CHD1	Chromatin remodeler that regulates various aspects of transcription; acts in in conjunction with Isw1b to regulate chromatin structure and maintain chromatin integrity during transcription elongation by RNAP II by preventing trans-histone exchange over coding regions; contains a chromo domain, a helicase domain and a DNA-binding domain; component of both the SAGA and SLIK complexes	diminished relative growth in copper	ENSG00000116254	ortholog_one2many	18	1	26038	CHD5
YDL090C	RAM1	Beta subunit of the CAAX farnesyltransferase (FTase) that prenylates the a-factor mating pheromone and Ras proteins; required for the membrane localization of Ras proteins and a-factor; homolog of the mammalian FTase beta subunit	diminished relative growth in copper	ENSG00000125954	ortholog_one2many	38	14	100529261	CHURC1-FNTB
YNL107W	YAF9	Subunit of both the NuA4 histone H4 acetyltransferase complex and the SWR1 complex, may function to antagonize silencing near telomeres; interacts directly with Swc4p, has homology to human leukemogenic protein AF9, contains a YEATS domain	diminished relative growth in copper	ENSG00000127337	ortholog_one2many	30	12	8089	YEATS4
YBL047C	EDE1	Endocytic protein; involved in a network of interactions with other endocytic proteins, binds membranes in a ubiquitin-dependent manner, may also bind ubiquitinated membrane-associated proteins; interacts with Cmk2 and functions upstream of CMK2 in regulating non-apoptotic cell death	diminished relative growth in copper	ENSG00000127527	ortholog_one2many	18	19	58513	EPS15L1
YGR285C	ZUO1	Ribosome-associated chaperone, functions in ribosome biogenesis and, in partnership with Ssz1p and SSb1/2, as a chaperone for nascent polypeptide chains; contains a DnaJ domain and functions as a J-protein partner for Ssb1p and Ssb2p	diminished relative growth in copper	ENSG00000136770	ortholog_one2many	10	10	64215	DNAJC1
YNL025C	SSN8	Cyclin-like component of the RNA polymerase II holoenzyme, involved in phosphorylation of the RNA polymerase II C-terminal domain; involved in glucose repression and telomere maintenance	diminished relative growth in copper	ENSG00000147382	ortholog_one2many	17	X		FAM58A
YER164W	CHD1	Chromatin remodeler that regulates various aspects of transcription; acts in in conjunction with Isw1b to regulate chromatin structure and maintain chromatin integrity during transcription elongation by RNAP II by preventing trans-histone exchange over coding regions; contains a chromo domain, a helicase domain and a DNA-binding domain; component of both the SAGA and SLIK complexes	diminished relative growth in copper	ENSG00000153922	ortholog_one2many	28	5	1105	CHD1
YEL029C	BUD16	Putative pyridoxal kinase, a key enzyme involved in pyridoxal 5'-phosphate synthesis, the active form of vitamin B6; required for genome integrity; involved in bud-site selection; similarity to yeast BUD17 and human pyridoxal kinase (PDXK)	diminished relative growth in copper	ENSG00000160209	ortholog_one2many	35	21	8566	PDXK
YNL025C	SSN8	Cyclin-like component of the RNA polymerase II holoenzyme, involved in phosphorylation of the RNA polymerase II C-terminal domain; involved in glucose repression and telomere maintenance	diminished relative growth in copper	ENSG00000163660	ortholog_one2many	10	3	57018	CCNL1
YNL107W	YAF9	Subunit of both the NuA4 histone H4 acetyltransferase complex and the SWR1 complex, may function to antagonize silencing near telomeres; interacts directly with Swc4p, has homology to human leukemogenic protein AF9, contains a YEATS domain	diminished relative growth in copper	ENSG00000163872	ortholog_one2many	4	3	55689	YEATS2
YER164W	CHD1	Chromatin remodeler that regulates various aspects of transcription; acts in in conjunction with Isw1b to regulate chromatin structure and maintain chromatin integrity during transcription elongation by RNAP II by preventing trans-histone exchange over coding regions; contains a chromo domain, a helicase domain and a DNA-binding domain; component of both the SAGA and SLIK complexes	diminished relative growth in copper	ENSG00000170004	ortholog_one2many	17	17	1107	CHD3
YBR189W	RPS9B	Protein component of the small (40S) ribosomal subunit; homologous to mammalian ribosomal protein S9 and bacterial S4; RPS9B has a paralog, RPS9A, that arose from the whole genome duplication	diminished relative growth in copper	ENSG00000170889	ortholog_one2many	65	19	6203	RPS9
YER164W	CHD1	Chromatin remodeler that regulates various aspects of transcription; acts in in conjunction with Isw1b to regulate chromatin structure and maintain chromatin integrity during transcription elongation by RNAP II by preventing trans-histone exchange over coding regions; contains a chromo domain, a helicase domain and a DNA-binding domain; component of both the SAGA and SLIK complexes	diminished relative growth in copper	ENSG00000173575	ortholog_one2many	27	15	1106	CHD2
YHR205W	SCH9	AGC family protein kinase; functional ortholog of mammalian S6 kinase; phosphorylated by Tor1p and required for TORC1-mediated regulation of ribosome biogenesis, translation initiation, and entry into G0 phase; involved in transactivation of osmostress-responsive genes; regulates G1 progression, cAPK activity and nitrogen activation of the FGM pathway; integrates nutrient signals and stress signa…	diminished relative growth in copper	ENSG00000175634	ortholog_one2many	35	11	6199	RPS6KB2
YBL047C	EDE1	Endocytic protein; involved in a network of interactions with other endocytic proteins, binds membranes in a ubiquitin-dependent manner, may also bind ubiquitinated membrane-associated proteins; interacts with Cmk2 and functions upstream of CMK2 in regulating non-apoptotic cell death	diminished relative growth in copper	ENSG00000198399	ortholog_one2many	9	2	50618	ITSN2
YBL047C	EDE1	Endocytic protein; involved in a network of interactions with other endocytic proteins, binds membranes in a ubiquitin-dependent manner, may also bind ubiquitinated membrane-associated proteins; interacts with Cmk2 and functions upstream of CMK2 in regulating non-apoptotic cell death	diminished relative growth in copper	ENSG00000205726	ortholog_one2many	9	21	6453	ITSN1
YNL025C	SSN8	Cyclin-like component of the RNA polymerase II holoenzyme, involved in phosphorylation of the RNA polymerase II C-terminal domain; involved in glucose repression and telomere maintenance	diminished relative growth in copper	ENSG00000221978	ortholog_one2many	10	1	81669	CCNL2
YOL071W	EMI5	Subunit of succinate dehydrogenase, which couples succinate oxidation to ubiquinone reduction; required for FAD cofactor attachment to Sdh1p; mutations in human ortholog PGL2 are associated with neuroendocrine tumors (paraganglioma)	diminished relative growth in copper	ENSG00000256591	ortholog_one2many	30	11		RP11-286N22.8
YDL090C	RAM1	Beta subunit of the CAAX farnesyltransferase (FTase) that prenylates the a-factor mating pheromone and Ras proteins; required for the membrane localization of Ras proteins and a-factor; homolog of the mammalian FTase beta subunit	diminished relative growth in copper	ENSG00000257365	ortholog_one2many	36	14	2342	FNTB
NOTE: WE DID NOT INCLUDE 'ortholog_many2many' IN OUR ANALYSIS.
